# Supplementary material for: Metamaterial foundation for seismic wave attenuation for low and wide frequency band
Source: Sci Rep. 2023 Feb 9;13:2293. doi: 10.1038/s41598-023-27678-1 (PMC9911783; doi:10.1038/s41598-023-27678-1)
Supplement: Supplementary file 1 — Supplementary Information. [file 41598_2023_27678_MOESM1_ESM.xlsx]

## Sheet: Frequency Bnadgap
Frequency Bandgap (Rubber-Steel)								Frequency Bandgap (Rubber- Plumbum)
Wave Vector (k)	Frequency							Wave Vector (k)	Frequency
0	0	0	3.10579	7.84975	9.60268	9.6031		0	0	0	1.63065	5.91807	6.23325	6.23334
0.0555556	0.101972	0.459729	3.10387	7.84945	9.60245	9.60291		0.0555556	0.057097	0.225642	1.62963	5.91782	6.23285	6.23678
0.111111	0.204313	0.916138	3.09809	7.84857	9.60178	9.60235		0.111111	0.114193	0.449667	1.62656	5.91706	6.23145	6.24732
0.166667	0.307328	1.36592	3.08839	7.84712	9.60068	9.60141		0.166667	0.171273	0.670458	1.62142	5.91583	6.22916	6.26489
0.222222	0.411245	1.80583	3.07468	7.84516	9.59915	9.6001		0.222222	0.228297	0.886403	1.61422	5.91416	6.22605	6.28948
0.277778	0.516164	2.23264	3.05686	7.84274	9.59723	9.59842		0.277778	0.285188	1.0959	1.60493	5.91211	6.22222	6.3211
0.333333	0.622029	2.64323	3.03483	7.83995	9.59496	9.59638		0.333333	0.341822	1.29735	1.59357	5.90975	6.21778	6.35968
0.388889	0.728599	3.0083	3.03479	7.83687	9.59238	9.59399		0.388889	0.398014	1.4892	1.58016	5.90714	6.21286	6.40513
0.444444	0.835433	2.97795	3.40374	7.83359	9.58956	9.59128		0.444444	0.453506	1.56479	1.66992	5.90437	6.20761	6.45723
0.5	0.941861	2.9433	3.74786	7.83021	9.58657	9.58828		0.5	0.507955	1.54759	1.83806	5.90152	6.2022	6.51565
0.555556	1.04696	2.90485	4.06429	7.82685	9.58349	9.58507		0.555556	0.560916	1.52878	1.99224	5.89869	6.19677	6.57984
0.611111	1.14952	2.86318	4.35048	7.82359	9.58042	9.58171		0.611111	0.611817	1.5087	2.13122	5.89596	6.19151	6.64897
0.666667	1.24796	2.81918	4.60405	7.82054	9.57747	9.57833		0.666667	0.659931	1.48786	2.25386	5.8934	6.18657	6.72178
0.722222	1.34025	2.77423	4.82281	7.81779	9.57472	9.57508		0.722222	0.704339	1.46696	2.3592	5.89111	6.1821	6.7965
0.777778	1.42381	2.73033	5.00477	7.81542	9.57197	9.57242		0.777778	0.743893	1.44693	2.44643	5.88913	6.17824	6.87049
0.833333	1.49537	2.69021	5.14823	7.8135	9.56941	9.57042		0.833333	0.777205	1.42901	2.5149	5.88753	6.17511	6.93992
0.888889	1.55105	2.65731	5.25177	7.81209	9.56742	9.56894		0.888889	0.802701	1.41461	2.56414	5.88636	6.1728	6.99915
0.944444	1.58673	2.63544	5.31433	7.81123	9.56616	9.56803		0.944444	0.818815	1.40519	2.59381	5.88564	6.17139	7.04044
1	1.59906	2.62773	5.33526	7.81094	9.56573	9.56772		1	0.82434	1.40191	2.60372	5.8854	6.17091	7.05551
1.05556	1.65276	2.62257	5.33235	7.81085	9.56712	9.56965		1.05556	0.836713	1.39955	2.59789	5.88524	6.17725	7.05704
1.11111	1.80259	2.60727	5.32368	7.81058	9.57126	9.57535		1.11111	0.872369	1.39254	2.58062	5.88476	6.19605	7.0616
1.16667	2.02288	2.58235	5.30944	7.81013	9.5781	9.58457		1.16667	0.927483	1.38112	2.55248	5.884	6.2267	7.06903
1.22222	2.28703	2.54866	5.28996	7.80952	9.58753	9.59692		1.22222	0.997119	1.36566	2.51441	5.88297	6.26819	7.07911
1.27778	2.50732	2.57399	5.26568	7.80873	9.59941	9.61188		1.27778	1.07634	1.3467	2.46758	5.88172	6.31926	7.09153
1.33333	2.45973	2.86861	5.23718	7.80779	9.61353	9.62886		1.33333	1.1608	1.3249	2.41339	5.88029	6.37845	7.10589
1.38889	2.40743	3.16023	5.20518	7.80671	9.62959	9.6472		1.38889	1.24693	1.30108	2.35333	5.87874	6.44416	7.12174
1.44444	2.35213	3.44114	5.1705	7.8055	9.64725	9.66627		1.44444	1.27615	1.33188	2.28898	5.87711	6.51477	7.13861
1.5	2.29559	3.70569	5.13409	7.8042	9.66606	9.6854		1.5	1.25111	1.41342	2.22198	5.87547	6.58864	7.15595
1.55556	2.23958	3.94963	5.09702	7.80283	9.68547	9.70402		1.55556	1.227	1.4898	2.15401	5.87385	6.66422	7.17324
1.61111	2.18582	4.1698	5.06041	7.80143	9.70489	9.7216		1.61111	1.20481	1.55963	2.08682	5.87232	6.74006	7.18995
1.66667	2.13589	4.36383	5.02544	7.80004	9.72366	9.73766		1.66667	1.18541	1.62186	2.02223	5.8709	6.81482	7.20557
1.72222	2.09124	4.53	4.9933	7.79873	9.74108	9.75184		1.72222	1.16942	1.67567	1.96217	5.86964	6.88736	7.21964
1.77778	2.05308	4.66713	4.96513	7.79755	9.75647	9.76382		1.77778	1.15716	1.72043	1.90868	5.86857	6.95667	7.23175
1.83333	2.0224	4.77439	4.94199	7.79656	9.7692	9.77336		1.83333	1.14854	1.75568	1.86392	5.86771	7.02177	7.24154
1.88889	1.99997	4.8513	4.92476	7.79581	9.77871	9.7803		1.88889	1.14312	1.78107	1.82997	5.86708	7.08132	7.24874
1.94444	1.9863	4.89753	4.91413	7.79534	9.78444	9.78465		1.94444	1.14026	1.7964	1.80872	5.8667	7.13172	7.25314
2	1.98171	4.91053	4.91298	7.79518	9.78589	9.7866		2	1.13938	1.80147	1.80152	5.86657	7.15665	7.25457
2.05556	1.99086	4.89441	4.90537	7.7955	9.78167	9.78405		2.05556	1.14107	1.79626	1.81093	5.86683	7.11418	7.24452
2.11111	2.01768	4.84352	4.88417	7.79645	9.76816	9.77767		2.11111	1.14587	1.78075	1.83761	5.86761	7.04303	7.21414
2.16667	2.06035	4.75894	4.84565	7.798	9.74666	9.76759		2.16667	1.15292	1.75567	1.8769	5.86893	6.96761	7.16302
2.22222	2.1161	4.64139	4.7851	7.80012	9.71887	9.75444		2.22222	1.16063	1.72234	1.92189	5.87082	6.89156	7.09149
2.27778	2.18136	4.49195	4.69669	7.80276	9.68718	9.73903		2.27778	1.1664	1.68303	1.96435	5.87329	6.81624	7.00165
2.33333	2.25199	4.31229	4.57411	7.80587	9.65454	9.72224		2.33333	1.16625	1.64139	1.9955	5.87634	6.74257	6.89801
2.38889	2.32305	4.10513	4.41147	7.80944	9.6241	9.70493		2.38889	1.15452	1.60276	2.00677	5.87993	6.67133	6.78714
2.44444	2.38819	3.87515	4.20416	7.81342	9.59865	9.68788		2.44444	1.12476	1.57332	1.99044	5.88399	6.60326	6.6765
2.5	2.43741	3.63122	3.94952	7.81777	9.58012	9.67171		2.5	1.07258	1.55725	1.94028	5.88841	6.53905	6.573
2.55556	2.45139	3.39221	3.64723	7.82241	9.56924	9.65691		2.55556	0.998206	1.55424	1.85212	5.89305	6.47937	6.48197
2.61111	2.39171	3.19678	3.29916	7.82723	9.56556	9.64378		2.61111	0.905177	1.56074	1.7243	5.89776	6.40653	6.42487
2.66667	2.21623	2.90889	3.08806	7.83207	9.56768	9.6325		2.66667	0.797678	1.55771	1.57268	5.90235	6.34753	6.37617
2.72222	1.9363	2.48161	3.05599	7.83673	9.57375	9.62312		2.72222	0.679189	1.35544	1.58681	5.90665	6.30397	6.33382
2.77778	1.5944	2.02299	3.06022	7.841	9.58177	9.61562		2.77778	0.552389	1.12223	1.60084	5.91048	6.27359	6.29836
2.83333	1.21815	1.5392	3.07569	7.84463	9.58995	9.60993		2.83333	0.419395	0.863819	1.61315	5.91367	6.25367	6.27023
2.88889	0.821735	1.03657	3.09126	7.84741	9.59683	9.60595		2.88889	0.281973	0.586411	1.62265	5.91607	6.24158	6.24984
2.94444	0.413603	0.521407	3.102	7.84916	9.60136	9.60361		2.94444	0.141689	0.296357	1.62862	5.91756	6.23522	6.23748
3	0	0	3.10579	7.84975	9.60268	9.6031		3	0	0	1.63065	5.91807	6.23325	6.23334
									% Data (Height)
									% Data (Height)
									% Data (Height)
									5.91807
									5.91782
									5.91706
									5.91583
									5.91416
									5.91211
									5.90975
									5.90714
									5.90437
									5.90152
									5.89869
									5.89596
									5.8934
									5.89111
									5.88913
									5.88753
									5.88636
									5.88564
									5.8854
									5.88524
									5.88476
									5.884
									5.88297
									5.88172
									5.88029
									5.87874
									5.87711
									5.87547
									5.87385
									5.87232
									5.8709
									5.86964
									5.86857
									5.86771
									5.86708
									5.8667
									5.86657
									5.86683
									5.86761
									5.86893
									5.87082
									5.87329
									5.87634
									5.87993
									5.88399
									5.88841
									5.89305
									5.89776
									5.90235
									5.90665
									5.91048
									5.91367
									5.91607
									5.91756
									5.91807
									% Data (Height)
									% Data (Height)

## Sheet: Bandgap (Paramaetric Analysis)
A	R	f	LEF	UEF	FGW		Rubber Concrete at A=1M												Rubber Steel at A=1M
							0.45	9	9										1	0.1	4.1	4.2	0.1
1.5	0.45	0.2826	3	4.5			0.5	10	11.02										1	0.2	4.75	5.75	1
							0.55	10.5	11.6										1	0.3	5	6.75	1.75
2	0.9774	0.749919	4.5	8			0.6	11.3	12.5										1	0.4	5.5	8.12	2.62
2	0.874	0.599643	3	6.5			0.65	12	13.71										1	0.5	6	11	5
2	0.9	0.63585	3	6.5			0.7	14	14.6										1	0.55	6.25	11.75	5.5
2	0.95	0.708462	3.7	7			0.75	18	18.8										1	0.6	6.5	12.25	5.75
																			1	0.65	7.48	13.48	6
A	R	F																	1	0.7	8.25	14.5	6.25
2	0.87426	0.6			Rubber_Pb														1	0.75	10.6	15.58	4.98
1.5	0.655695	0.6	4		Rubber_Pb
1.8	0.786834	0.6	3		Rubber_Pb
2	0.87426	0.6			Rubber_Pb
2.2	0.961686	0.6	2.8		Rubber_Pb
2.5	1.09283	0.6	2.2	5	Rubber_Pb
3	1.31139	0.6	1.8	4.2	Rubber_Pb
3.2	1.39882	0.6			Rubber_Pb
4	1.74852	0.6	1.5	3.2	Rubber_Pb
4	1.81992	0.65	1.5	3.5	Rubber_Conc
3	1.31139	0.6
3	1.25556	0.55
3	1.19713	0.5	2.2	3.2
3	1.31139	0.6	2.6	4	Rubber_Steel
3	1.41646	0.7
3	1.45144	0.735	3.2	4.8	Rubber_Steel
3	1.45144	0.735
Changed Formulae
1	0.178458	0.1
1	0.252377	0.2			Frequency Banddgap for Rubber Plumbum for varying p
1	0.309098	0.3			S.No	Matrix	Oscillator	Packing Ratio	LF	UF
1	0.356915	0.4				Periodic constant	Radius
1	0.41852	0.55							(Hz)	(Hz)												Stopband for the rubber-steel periodic foundation for varying a							Stopband for the rubber-steel periodic foundation for varying a							Stopband for the rubber-steel periodic foundation for varying a								Stopband for the rubber-steel periodic foundation for varying a
1	0.399043	0.5				(m)	(m)															S.No	Matrix	Oscillator	Packing Ratio	LF2	UF2		S.No	Matrix	Oscillator	Packing Ratio	LF	UF		S.No	Matrix	Oscillator	Packing Ratio	LF	UF			S.No	Matrix	Oscillator	Packing Ratio	LF	UF
1	0.45498	0.65			1	1	0.178	0.1	4.5	4.8	0.3												Periodic constant	Radius						Periodic constant	Radius						Periodic constant	Radius							Periodic constant	Radius
1	0.43713	0.6			2	1	0.252	0.2	4	4.5	0.5															(Hz)	(Hz)						(Hz)	(Hz)						(Hz)	(Hz)							(Hz)	(Hz)
1	0.472155	0.7			3	1	0.309	0.3	4.22	6.6	2.38												(m)	(m)						(m)	(m)						(m)	(m)							(m)	(m)
2	0.977453	0.75			4	1	0.356	0.4	4.5	8.25	3.75												2	0.356915	0.1	2.1	2.2	0.1		0.5	0.0892288	0.1	8.1	8.2	0.1		1	0.178458	0.1	4.1	4.2	0.1			2	0.356915	0.1	2.1	2.2
1	0.535373	0.9			5	1	0.4	0.5	5	10.8	5.8												2	0.504754	0.2	2.4	3.9	1.5		0.5	0.126189	0.2	9.8	11.8	2		1	0.252377	0.2	4.8	5.8	1			2	0.504754	0.2	2.4	3.9
1	0.498405	0.78			6	1	0.418	0.55	5.2	11.7	6.5												2	0.618195	0.3	2.6	4	1.4		0.5	0.154549	0.3	10	13.8	3.8		1	0.309098	0.3	5	6.9	1.9			2	0.618195	0.3	2.6	4
					6	1	0.43	0.6	5.3	12.25	6.95											1	2	0.713831	0.4	2.25	4.25	2	1	0.5	0.178458	0.4	11	15	4	1	1	0.356915	0.4	5.5	8.5	3		1	2	0.713831	0.4	2.25	4.25
1	0.43713	0.6			7	1	0.454	0.65	6	13.4	7.4											2	2	0.798087	0.5	3	5.5	2.5	2	0.5	0.199522	0.5	12	22	10	2	1	0.399043	0.5	6	10.1	4.1		2	2	0.798087	0.5	3	5.5
1.25	0.546413	0.6			8	1	0.472	0.7	6.75	14.5	7.75											3	2	0.87426	0.6	3.4	6.4	3	3	0.5	0.218565	0.6	14	25	11	3	1	0.43713	0.6	6.2	12.2	6		3	2	0.87426	0.6	3.4	6.4
1.5	0.655695	0.6			9	1	0.488	0.75	8.75	15.5	6.75											4	2	0.944309	0.7	4	7.1	3.1	4	0.5	0.236077	0.7	16	29	13	4	1	0.472155	0.7	8	14.1	6.1		4	2	0.944309	0.7	4	7.1
1.75	0.764978	0.6																				5	2	0.977453	0.75	5.2	7.8	2.6	4	0.5	0.244363	0.75	21	31	10	4	1	0.488726	0.75	10.2	15.9	5.7		5	2	0.977453	0.75	5.2	7.8
2	0.87426	0.6			Stopband for the rubber-steel periodic foundation for varying a																	6	2	1.07075	0.9
2.25	0.983543	0.6			S.No	Matrix	Oscillator	Packing Ratio	LF	UF												7	2	1.12867	1
2.5	1.09283	0.6				Periodic constant	Radius															8	2	1.18375	1.1
2.75	1.20211	0.6							(Hz)	(Hz)												9	2	1.23639	1.2
3	1.31139	0.6				(m)	(m)
3.25	1.42067	0.6				0.25	0.118039	0.7	33	57
3.5	1.52996	0.6				0.5	0.236077	0.7	16	29																					Stopband for the rubber-plumbum periodic foundation for varying a							Stopband for the rubber-plumbum periodic foundation for varying a							Stopband for the rubber-plumbum periodic foundation for varying a
3.75	1.63924	0.6				0.75	0.354116	0.7	11	19																					S.No	Matrix	Oscillator	Packing Ratio	LF	UF		S.No	Matrix	Oscillator	Packing Ratio	LF	UF		S.No	Matrix	Oscillator	Packing Ratio	LF
4	1.74852	0.6			1	1	0.472155	0.7	8.1	14.2																						Periodic constant	Radius						Periodic constant	Radius						Periodic constant	Radius
f=0.65					2	1.25	0.590193	0.7	6.5	11.6																									(Hz)	(Hz)						(Hz)	(Hz)						(Hz)
1	0.45498	0.65			3	1.5	0.708232	0.7	5.5	9.7																						(m)	(m)						(m)	(m)						(m)	(m)
1.25	0.568724	0.65			4	1.75	0.82627	0.7	4.9	8.1																						0.5	0.0892288	0.1	7.2	7.8	0.6		1	0.178458	0.1	3.6	3.9			2	0.356915	0.1	1.8
1.5	0.682469	0.65			5	2	0.944309	0.7	4	7.1																						0.5	0.126189	0.2	8	11	3		1	0.252377	0.2	4	5.5			2	0.504754	0.2	2
1.75	0.796214	0.65			6	2.25	1.06235	0.7	3.7	6.5																						0.5	0.154549	0.3	8.1	13.1	5		1	0.309098	0.3	4.1	6.6			2	0.618195	0.3	2.25
2	0.909959	0.65			7	2.5	1.18039	0.7	3.25	5.7																					1	0.5	0.178458	0.4	9	17	8	1	1	0.356915	0.4	4.5	8.2		1	2	0.713831	0.4	2.25
2.25	1.0237	0.65			8	2.75	1.29843	0.7	3	5.25																					2	0.5	0.199522	0.5	10	21	11	2	1	0.399043	0.5	5	10.6			2	0.757132	0.45	2.4
2.5	1.13745	0.65			9	3	1.41646	0.7	2.75	4.8																					3	0.5	0.218565	0.6	11	25	14	3	1	0.43713	0.6	5.8	12.2		2	2	0.798087	0.5	2.5
2.75	1.25119	0.65																													4	0.5	0.236077	0.7	14	29	15	4	1	0.472155	0.7	6.5	14.2		3	2	0.837041	0.55	2.6
3	1.36494	0.65																													4	0.5	0.244363	0.75	17	31	14	4	1	0.488726	0.75	8.6	15.9		4	2	0.87426	0.6	2.9
3.25	1.47868	0.65			Stopband for the rubber-plumbum periodic foundation for varying a																																								4	2	0.944309	0.7	3.4
3.5	1.59243	0.65			S.No	Matrix	Oscillator	Packing Ratio	LF	UF																																`				2	0.977453	0.75	4.5
3.75	1.70617	0.65				Periodic constant	Radius
4	1.81992	0.65							(Hz)	(Hz)
2	0.837041	0.55				(m)	(m)
4	1.81992	0.65			1	0.25	0.10463	0.55	21	47
2	0.837041	0.55			2	0.5	0.20926	0.55	10	23
2	0.977453	0.75			3	0.75	0.31389	0.55	6.5	15.9
					4	1	0.41852	0.55	5.1	12.9
f=0.75					5	1.25	0.52315	0.55	4	9.5
1	0.488726	0.75			6	1.5	0.62778	0.55	3.5	7.9
1.25	0.630943	0.8			7	1.75	0.732411	0.55	3	6.8
1.5	0.73309	0.75			8	2	0.837041	0.55	2.5	5.9
1.75	0.855271	0.75			9	2.25	0.941671	0.55	2.25	5.25
2	0.977453	0.75			10	2.5	1.0463	0.55	2	4.75
2.25	1.09963	0.75			11	2.75	1.15093	0.55	1.9	4.25
2.5	1.22182	0.75			12	3	1.25556	0.55	1.75	3.9
2.75	1.344	0.75			13
3	1.46618	0.75
3.25	1.58836	0.75
3.5	1.71054	0.75
3.75	1.83272	0.75
4	1.95491	0.75
[truncated: 2 more columns]

## Sheet: FRF
Frequency	S_Gravity	S_2L	S_3L	S_4	S_2L_Grav	S_3L_Grav	S_Gravity			P_2L_Grav	P_3L_grav	P_gravity		P_2L	P_3L	P_4
0	3.49009	3.63337e-05	9.80597e-05	0.000196833	0.843256	0.824224	3.49009			1.68038e-06	-4.12757	-8.6028		1.68012e-06	4.20579e-06	7.88639e-06
0.2	3.70079	3.39593	6.66103	3.93754	4.1019	7.29507	3.70079			0.257035	-3.59657	-7.66317		0.257035	0.530817	0.922056
0.4	-2.09082	8.61625	-0.605485	2.34503	8.9317	-0.569268	-2.09082			1.08136	-1.87093	-4.54324		1.08136	2.39477	4.62013
0.6	4.65909	-0.0636255	2.29795	-0.516425	-0.3931	1.70919	4.65909			2.82862	2.41493	9.20514		2.82862	6.49467	17.3518
0.8	2.5003	-0.984842	3.0924	2.63248	-2.17775	2.92847	2.5003			2.46375	3.42495	-4.17955		2.46375	8.16871	-2.20447
1	1.07016	12.1693	-1.7049	0.884046	10.2469	-2.27709	1.07016			16.6863	4.28892	2.46273		16.6863	6.81021	6.24456
1.2	-6.10745	-0.149098	-7.54958	-16.9699	-2.66586	-1.80914	-6.10745			1.61461	-11.6197	4.74717		1.61461	-8.24121	6.09659
1.4	-6.63252	-4.54486	-4.75832	-11.2489	-9.53475	0.00373903	-6.63252			-6.39899	6.49314	10.6223		-6.39899	7.1244	12.1262
1.6	-11.79	-7.0981	-5.18537	-15.5899	-11.5014	-8.22105	-11.79			-2.35548	19.8973	0.33666		-2.35548	20.8866	-0.336711
1.8	-8.74885	0.5668	0.480129	-10.6715	-1.20118	-11.9701	-8.74885			6.40048	16.815	-7.81171		6.40048	17.5047	-8.67464
2	-23.2398	-10.1906	-16.984	-21.9761	-5.56699	-12.624	-23.2398			15.4404	-12.7942	4.56667		15.4404	-13.8882	5.10322
2.2	-13.2889	-3.07411	-18.611	-12.855	-3.51826	-19.3009	-13.2889			17.9006	6.13639	4.25184		17.9006	6.61086	4.95606
2.4	-14.7726	-14.1631	-8.26803	-15.8314	-14.6445	-7.84018	-14.7726			9.00013	-2.62181	2.92153		9.00013	-1.76937	3.47901
2.6	-19.9417	-11.7275	-24.2498	-17.4383	-12.4053	-23.8595	-19.9417			0.447864	-4.52456	0.0837024		0.447864	-3.7159	0.703705
2.8	-32.4816	-31.7152	-35.9744	-34.2459	-28.4543	-29.8028	-32.4816			1.47779	-3.37363	13.4044		1.47779	-2.69921	13.7377
3	-29.9344	-28.2988	-33.4634	-16.2625	-25.7575	-27.1757	-29.9344			0.588693	-4.54733	19.2094		0.588693	-3.90857	19.4284
3.2	-17.9731	-19.6085	-17.765	-18.2405	-20.433	-18.5933	-17.9731			-6.26703	-3.43532	2.66959		-6.26703	-2.91971	2.72512
3.4	-39.9687	-34.9166	-49.91	-57.9054	-40.0145	-33.0833	-39.9687			-2.56438	3.18768	-0.875582		-2.56438	3.50465	-0.896046
3.6	-43.4341	-40.4046	-66.2967	-72.2392	-50.8928	-26.7687	-43.4341			-2.44568	12.0877	-2.10917		-2.44568	12.2971	-2.15612
3.8	-44.4059	-43.8947	-56.231	-83.4836	-65.3361	-28.7687	-44.4059			-2.15004	14.5956	-1.63506		-2.15004	14.7185	-1.6667
4	-42.944	-46.3809	-67.6064	-88.8807	-62.3793	-46.0665	-42.944			-1.47821	4.53923	1.07476		-1.47821	4.59481	1.09063
4.2	-35.608	-48.1431	-71.6383	-71.2013	-56.0011	-70.5381	-35.608			-0.272743	0.785331	9.54862		-0.272743	0.796052	9.63092
4.4	-36.5636	-49.2278	-74.0153	-71.6963	-51.911	-59.0196	-36.5636			1.75376	-0.799602	9.47409		1.75376	-0.810492	9.62361
4.6	-46.6239	-49.4793	-75.0871	-81.1335	-47.1736	-57.4202	-46.6239			5.33204	-0.684709	0.667699		5.33204	-0.693175	0.8642
4.8	-50.0081	-47.6393	-76.1073	-83.3915	-37.7473	-65.7412	-50.0081			13.7733	1.8808	-1.14396		13.7733	1.8992	-0.943603
5	-47.1424	-46.2749	-51.2491	-66.008	-33.8999	-40.0407	-47.1424			14.8358	14.9226	5.10783		14.8358	14.9938	5.24229
5.2	-56.6983	-41.4804	-63.7641	-65.5317	-39.5187	-48.4161	-56.6983			4.81932	2.36655	-1.48456		4.81932	2.50722	-1.49943
5.4	-26.8801	-13.2935	-16.8716	-19.0836	-17.1144	-20.7947	-26.8801			14.5419	11.4596	8.04735		14.5419	11.51	8.14074
5.6	-69.613	-43.3925	-74.1342	-82.3946	-47.4344	-40.9411	-69.613			-5.08901	-13.7006	-21.0776		-5.08901	-13.3048	-21.8225
5.8	-76.7202	-48.3023	-79.8388	-97.5681	-52.4947	-42.5111	-76.7202			-7.23453	-17.4887	-25.5853		-7.23453	-16.957	-26.8336
6	-81.977	-50.2747	-80.6249	-113.726	-53.7163	-43.0418	-81.977			-9.03968	-20.7081	-29.2054		-9.03968	-20.0213	-31.0711
6.2	-86.0413	-50.5756	-80.1123	-105.299	-53.0711	-43.1245	-86.0413			-10.4952	-23.4304	-32.104		-10.4952	-22.5792	-34.6625
6.4	-88.8855	-49.4093	-79.5897	-101.626	-51.0607	-42.9333	-88.8855			-11.6326	-25.6934	-34.4009		-11.6326	-24.6823	-37.6675
6.6	-92.7901	-45.3833	-83.9643	-97.8977	-46.3792	-42.8423	-92.7901			-12.3884	-27.0412	-35.7447		-12.3884	-25.9458	-39.4136
6.8	-87.6946	-72.339	-83.3737	-89.1898	-84.1981	-41.4002	-87.6946			-13.3572	-30.542	-38.6951		-13.3572	-29.0657	-43.9654
7	-88.6722	-46.7504	-63.3853	-91.024	-47.1491	-39.7977	-88.6722			-13.6888	-30.6972	-39.3199		-13.6888	-29.3073	-44.667
7.2	-52.456	-42.5368	-37.0594	-52.358	-42.7564	-37.6484	-52.456			-11.3993	-3.32681	-18.194		-11.3993	-3.23063	-18.0838
7.4	-63.9495	-32.523	-51.2118	-63.1548	-32.5458	-34.177	-63.9495			-11.899	-31.981	-40.3807		-11.899	-30.557	-44.3052
7.6	-14.3128	16.5086	0.51379	-13.1296	16.5139	0.958717	-14.3128			-5.01852	-7.91482	-31.3268		-5.01852	-7.87577	-32.4164
7.8	-29.2326	-12.8485	-21.4511	-29.9873	-12.7602	-15.3072	-29.2326			-6.17844	-15.5481	-26.5492		-6.17844	-15.3106	-25.9231
8	10.0066	-14.6188	-12.2099	4.39269	-14.8978	-10.5842	10.0066			10.1233	18.3191	8.83921		10.1233	18.3489	8.87511
8.2	-17.0485	-13.0003	6.7387	-16.3429	-15.0609	6.77528	-17.0485			21.9973	0.871006	10.4785		21.9973	0.915022	10.5005
8.4	-44.6969	-21.6353	-33.3984	-44.4071	-21.734	-32.2899	-44.6969			-11.8853	-23.2129	-35.3843		-11.8853	-23.6362	-33.7264
8.6	-32.0836	3.59757	-16.1597	-32.0688	3.61782	-17.4124	-32.0836			-17.6636	-33.0423	-59.1802		-17.6636	-34.3981	-46.8387
8.8	-65.2515	-29.9369	-57.9711	-75.2845	-29.6465	-25.089	-65.2515			-19.7741	-36.4447	-55.1372		-19.7741	-38.5038	-56.3136
9	-77.9678	-41.4189	-67.5939	-80.4591	-41.5956	-28.1274	-77.9678			-39.7211	-46.0995	-51.0088		-39.7211	-54.3891	-71.3992
9.2	-98.488	-59.735	-64.402	-97.6924	-59.4515	-35.0343	-98.488			-46.4545	-49.2918	-50.8396		-46.4545	-65.9456	-86.4429
9.4	-84.9432	-43.035	-65.5066	-86.1702	-43.1645	-38.0076	-84.9432			-41.3452	-55.5812	-50.834		-41.3452	-58.7929	-83.235
9.6	-74.2998	-30.2806	-52.6996	-75.4608	-30.3372	-37.4444	-74.2998			-31.5538	-70.4504	-51.6672		-31.5538	-51.3421	-79.5532
9.8	-12.6254	-7.99668	-11.4511	-15.3956	-8.00626	-11.2262	-12.6254			-26.3154	-24.3754	-21.7254		-26.3154	-23.989	-21.4339
10	-9.97578	6.72218	-3.48586	-3.23099	6.73557	0.83867	-9.97578			5.30503	13.5003	-8.25961		5.30503	13.5191	-8.19049
10.2	-15.9766	-4.8489	-4.99724	-5.72415	-4.85865	-5.12455	-15.9766			-18.671	-8.49136	-1.56849		-18.671	-8.40803	-1.56397
10.4	-44.2152	-32.2069	-46.6352	-26.9591	-30.4585	-21.9032	-44.2152			1.80286	-13.7885	-29.9668		1.80286	-13.6716	-29.4096
10.6	-7.35732	9.04683	-14.8853	-0.264492	9.27887	-14.6497	-7.35732			18.4894	4.28767	2.85057		18.4894	4.31852	2.85824
10.8	-57.2493	-35.9677	-52.5289	-77.8264	-35.335	-49.8203	-57.2493			-19.5887	-51.8158	-55.7056		-19.5887	-66.966	-48.4567
11	-56.767	-26.4959	-44.5138	-57.5423	-26.4047	-49.4325	-56.767			-26.9262	-47.7716	-58.0062		-26.9262	-51.0328	-58.0944
11.2	-48.7441	3.96166	-16.3614	-30.6515	4.00326	-15.0122	-48.7441			17.8281	-6.1173	-19.0198		17.8281	-6.10148	-19.168
11.4	-50.378	-8.94552	-26.2	-44.315	-8.95427	-25.9409	-50.378			-12.5232	-30.1609	-57.3543		-12.5232	-30.6733	-51.0459
11.6	-7.05719	-15.5703	-31.7501	-47.7336	-15.548	-28.5162	-7.05719			-6.65646	-32.1201	-51.8995		-6.65646	-31.5422	-53.7372
11.8	-46.4548	-14.6181	-29.0861	-43.8598	-14.6509	-28.7587	-46.4548			-10.5644	-25.2393	-44.8996		-10.5644	-25.5127	-42.5107
12	-64.3061	-41.2329	-52.8352	-64.7547	-41.4772	-52.854	-64.3061			-12.9552	-24.8653	-39.0925		-12.9552	-25.1166	-37.8233
12.2	-38.0369	-27.5428	-37.18	-43.2259	-27.5763	-37.0042	-38.0369			-15.2666	-21.6914	-28.6515		-15.2666	-21.8553	-28.2579
12.4	-69.5813	-63.1574	-69.8163	-78.3369	-60.6139	-62.6417	-69.5813			-13.0873	-16.6137	-19.8918		-13.0873	-16.6952	-19.7404
12.6	-51.2106	-45.9312	-53.8168	-60.3189	-45.0008	-50.5458	-51.2106			-4.59218	-5.06227	-7.82226		-4.59218	-5.02443	-7.84221
12.8	-32.4468	-38.3373	-19.33	-36.1489	-38.6441	-19.2085	-32.4468			-6.99603	0.28178	-10.235		-6.99603	0.307684	-10.1793
13	-1.61081	-6.00634	-27.1281	-7.22582	-6.01742	-26.0061	-1.61081			-9.42796	-20.1842	-15.4945		-9.42796	-20.302	-15.5
13.2	-20.7605	-21.5694	-10.4892	-23.4734	-21.5576	-10.4493	-20.7605			-25.9176	-19.2148	-31.4763		-25.9176	-19.3099	-31.9197
13.4	-11.721	-16.2781	-16.7569	-12.7088	-16.2725	-16.894	-11.721			-30.6397	-35.4163	-26.2539		-30.6397	-34.8253	-26.0133
13.6	-24.1533	-19.6659	-23.495	-27.1654	-19.703	-24.1015	-24.1533			-14.5747	-24.1654	-30.0316		-14.5747	-24.3432	-30.3969
13.8	-20.0958	-5.53396	-14.0087	-20.739	-5.50406	-13.8691	-20.0958			-0.860528	-9.38569	-16.2474		-0.860528	-9.40767	-16.3101
14	-6.90892	12.5552	2.2464	-5.33122	12.5507	2.27849	-6.90892			8.82913	-2.42243	-10.2111		8.82913	-2.39673	-10.1645
14.2	23.1347	24.444	-11.2253	6.4822	24.4477	-11.7029	23.1347			16.4666	9.1888	-1.85643		16.4666	9.20281	-1.85947
14.4	-14.9569	28.0755	-1.47976	-4.88829	28.1333	-1.34122	-14.9569			48.3495	20.3708	16.4329		48.3495	20.3822	16.4449
14.6	-28.6276	-15.1862	-21.7993	-28.4983	-15.2104	-21.396	-28.6276			4.75107	0.731672	-3.25264		4.75107	0.732474	-3.25725
14.8	-20.3323	-40.5624	-29.4971	-31.2773	-40.6481	-28.7057	-20.3323			3.66557	17.0757	3.69734		3.66557	17.0841	3.71066
15	-86.5777	-37.1924	-73.262	-70.1532	-37.2556	-49.7203	-86.5777			-20.2962	-22.3146	-34.554		-20.2962	-22.1809	-35.0727
15.2	-64.2671	-33.2819	-44.2337	-55.6274	-33.3295	-56.0204	-64.2671			-0.283493	-17.4665	-36.3267		-0.283493	-17.5272	-36.9495
15.4	-49.8502	-19.8231	-15.705	-10.2203	-19.9626	-16.7193	-49.8502			14.3932	14.9916	14.9334		14.3932	14.9991	14.9413
15.6	5.20132	-23.2388	-29.5241	-9.00406	-22.4484	-32.7711	5.20132			19.2834	20.354	27.3507		19.2834	20.362	27.3592
15.8	-8.13909	-12.5765	-3.33123	-6.48432	-12.7319	-3.25512	-8.13909			10.411	2.06828	-18.6907		10.411	2.07015	-18.7507
16	8.6322	15.6074	7.08142	7.26352	15.5939	7.10379	8.6322			9.94528	3.48001	-2.81666		9.94528	3.49408	-2.81969
16.2	-3.25049	-22.2574	-30.8148	-25.7622	-22.5556	-34.9349	-3.25049			-11.4169	-8.1072	-8.46676		-11.4169	-8.07852	-8.47521
16.4	17.0508	-3.68379	-7.65467	-12.1653	-3.69422	-7.71932	17.0508			-26.7682	-24.8555	-23.9421		-26.7682	-24.9053	-23.894
16.6	-11.4044	2.51605	-2.88589	2.06277	2.51522	-2.92809	-11.4044			-0.650285	-35.7062	-16.266		-0.650285	-35.72	-16.309
16.8	21.6146	9.6666	11.724	14.9155	9.66519	11.7187	21.6146			0.757039	-0.635059	1.11201		0.757039	-0.619171	1.11299
17	-26.6156	13.0049	13.5125	24.9624	13.0045	13.5054	-26.6156			-9.74797	-15.1982	-4.396		-9.74797	-15.1493	-4.39935
17.2	6.40278	7.81287	9.27452	0.450322	7.77886	9.24832	6.40278			27.5775	27.5688	19.1105		27.5775	27.5758	19.1186
17.4	0.633561	-0.55517	-6.67394	-18.4081	-0.55814	-6.7027	0.633561			7.25814	2.92642	-11.2351		7.25814	2.92857	-11.2015
17.6	0.506514	1.40173	-5.72455	-9.88345	1.39214	-5.68084	0.506514			13.73	12.1968	0.492647		13.73	12.2022	0.493465
17.8	-7.589	-15.6951	-24.0882	-2.85396	-15.695	-24.2099	-7.589			-6.40438	-22.36	-4.43107		-6.40438	-22.2807	-4.41302
18	-2.05586	-6.2835	-2.86529	-5.57147	-6.26756	-2.87258	-2.05586			-2.65217	11.1811	6.71145		-2.65217	11.1895	6.72115
18.2	5.45141	5.26014	-13.0199	15.8815	5.26505	-12.9186	5.45141			7.89745	12.7393	20.2294		7.89745	12.7474	20.2365
18.4	-0.356798	4.30949	3.40831	-6.93952	4.30454	3.40632	-0.356798			7.2882	4.59565	4.85633		7.2882	4.6058	4.85906
18.6	-36.618	-3.88833	10.8766	0.435068	-3.87705	10.8844	-36.618			3.94851	22.7589	1.85186		3.94851	22.7656	1.85309
18.8	7.6375	2.61564	2.87129	9.42263	2.61696	2.89499	7.6375			-4.53639	-4.76984	-2.90496		-4.53639	-4.77385	-2.89045
19	-16.4536	12.744	8.3875	5.30184	12.7443	8.33455	-16.4536			4.44791	4.67827	4.76216		4.44791	4.68078	4.77158
19.2	-3.50141	8.50399	4.54416	0.752069	8.50318	4.486	-3.50141			-15.406	-19.7681	-23.9583		-15.406	-19.8194	-23.8606
19.4	2.7542	-18.1083	-15.2828	4.85605	-18.0793	-15.5206	2.7542			-5.19038	-4.21284	20.5764		-5.19038	-4.19781	20.5826
19.6	23.6186	6.42645	16.0773	11.6691	6.43765	16.0414	23.6186			6.31226	8.95179	-6.74518		6.31226	8.95943	-6.72747
19.8	23.031	18.8826	18.2405	22.8432	18.8833	18.2401	23.031			10.4425	10.1523	18.8891		10.4425	10.1595	18.894
20	1.81212	-2.04323	11.7658	0.496264	-2.03924	11.7787	1.81212			-6.08443	9.34275	-1.3705		-6.08443	9.35001	-1.35882
20.2	0.613562	8.41722	-9.99814	-4.24455	8.4315	-10.0137	0.613562			17.3707	-1.28969	14.6418		17.3707	-1.29051	14.6481
20.4	-4.13559	-7.44318	-28.2123	-19.1342	-7.46153	-28.4141	-4.13559			1.86697	-1.38086	-5.08678		1.86697	-1.36965	-5.07235
20.6	-7.99505	8.91876	2.46997	0.732768	8.91796	2.33503	-7.99505			-15.4634	-6.11172	-14.3806		-15.4634	-6.09629	-14.4023
20.8	-26.0018	-17.703	-23.0402	-17.8134	-17.7212	-24.3464	-26.0018			-18.7284	-25.7082	-37.3436		-18.7284	-25.6075	-37.714
21	-46.3737	-7.27908	31.1941	-1.33326	-7.28231	31.1882	-46.3737			-6.13447	34.3749	-6.74241		-6.13447	34.3798	-6.748
21.2	-67.2466	-22.0746	-11.3305	-0.713935	-22.1213	-11.3555	-67.2466			-4.81537	4.38049	19.2958		-4.81537	4.38238	19.3
21.4	8.97498	-22.0063	-35.4051	-39.4611	-22.0492	-31.5422	8.97498			-5.25028	-24.6109	-33.1817		-5.25028	-24.6399	-33.3099
21.6	-0.644052	21.9271	-7.40749	-6.19264	21.9996	-7.47013	-0.644052			36.2953	3.93358	5.79318		36.2953	3.94115	5.79543
21.8	-4.03574	-9.8053	-4.65346	19.0335	-9.84658	-3.91808	-4.03574			-19.3786	-5.46654	0.298055		-19.3786	-5.45351	0.306993
22	-13.0571	-8.60941	13.7831	-9.34901	-8.6561	13.7865	-13.0571			-3.41981	20.5241	-2.4865		-3.41981	20.529	-2.48799
22.2	-20.2891	-3.36042	5.2772	-7.28624	-3.35695	5.28701	-20.2891			-6.61425	12.3443	1.36965		-6.61425	12.3497	1.37027
22.4	1.93401	-14.1402	-7.59159	4.10279	-14.1605	-7.50156	1.93401			13.788	22.0708	35.9501		13.788	22.0747	35.9545
22.6	12.4297	-6.64236	6.82405	-3.32885	-6.66158	6.80215	12.4297			15.1464	39.895	3.75833		15.1464	39.8992	3.76524
22.8	15.6976	22.2243	26.1971	25.0494	22.2323	26.2129	15.6976			25.8543	32.0812	33.9498		25.8543	32.0853	33.9538
23	-55.2998	4.73977	-0.624482	0.327229	4.73865	-0.634773	-55.2998			-0.787559	1.03914	1.6634		-0.787559	1.03974	1.67084
23.2	-22.4421	11.8148	11.6162	2.12844	11.8267	11.3859	-22.4421			22.3663	28.9349	17.8639		22.3663	28.9391	17.8673
23.4	-8.65902	15.2306	3.02405	-5.16683	15.2279	3.03639	-8.65902			8.62392	-2.65179	-11.5436		8.62392	-2.64255	-11.525
23.6	-8.12259	-34.3116	-14.6261	-12.6261	-34.5137	-14.7406	-8.12259			-8.11327	-2.28086	-12.6255		-8.11327	-2.27196	-12.6382
23.8	9.69035	30.6751	-10.3601	29.3671	30.6733	-10.761	9.69035			28.7883	20.7057	15.29		28.7883	20.7098	15.2931
24	-36.3669	-20.6493	-24.4591	-43.2834	-20.6178	-24.2367	-36.3669			6.54049	-4.53124	-9.40979		6.54049	-4.53381	-9.39495
24.2	-18.312	-23.3184	-25.3666	-25.0011	-23.3356	-25.0895	-18.312			-5.68686	-6.67992	-4.05906		-5.68686	-6.66829	-4.0495
24.4	3.63322	-17.2811	-27.4636	-34.4688	-17.3018	-28.9318	3.63322			22.9043	11.092	3.42259		22.9043	11.0967	3.42867
24.6	3.76455	38.1932	50.9543	50.0965	38.1919	50.9372	3.76455			18.5669	31.0405	29.1655		18.5669	31.044	29.1692
24.8	-12.7346	1.28043	-6.70987	-11.1267	1.29652	-6.8392	-12.7346			18.0324	2.6579	0.0175537		18.0324	2.66038	0.0234432
25	12.4733	-10.8888	-12.2588	-2.06294	-10.9013	-12.4016	12.4733			-10.4648	-5.4408	8.40257		-10.4648	-5.44383	8.40731
25.2	5.62224	-18.9944	-34.82	-44.9294	-18.994	-34.5267	5.62224			-8.12902	-11.1421	-28.0555		-8.12902	-11.1264	-27.9666
25.4	9.63225	5.35327	-9.0752	-13.5288	5.34833	-9.04107	9.63225			14.2798	-19.1433	-20.2911		14.2798	-19.1702	-20.3223
25.6	-5.66926	13.7149	3.3571	-2.53357	13.7154	3.35044	-5.66926			-4.84275	-15.4058	-20.9409		-4.84275	-15.4219	-20.9744
25.8	3.13437	22.1853	11.6044	2.25596	22.1851	11.61	3.13437			-2.27842	-10.3911	-9.25625		-2.27842	-10.3772	-9.2436
26	25.7144	72.8712	31.7922	2.65849	72.8731	31.7925	25.7144			60.5282	17.7324	-13.7299		60.5282	17.736	-13.7422
26.2	26.3458	-3.33954	8.67378	2.15892	-3.33786	8.67094	26.3458			-35.0086	-30.34	-35.8037		-35.0086	-30.2341	-35.6088
26.4	-9.04592	6.27024	6.78683	0.185311	6.26389	6.83701	-9.04592			3.40702	2.91385	-3.0096		3.40702	2.91473	-3.00213
26.6	-18.5212	-23.1669	-15.8542	-33.5181	-23.1692	-15.8268	-18.5212			-18.843	1.3078	-15.0716		-18.843	1.31348	-15.0859
26.8	-30.8593	-43.3761	-3.87335	-13.356	-43.3608	-3.86502	-30.8593			-21.4133	6.99993	-1.30705		-21.4133	7.00159	-1.30055
27	-32.6714	-4.62283	-6.72539	-15.0402	-4.63954	-6.7951	-32.6714			6.43096	3.70106	-4.08822		6.43096	3.70595	-4.09
27.2	-7.54752	-21.4064	-28.5279	-42.2348	-21.4399	-28.6379	-7.54752			13.9171	-3.40379	-28.7842		13.9171	-3.39664	-28.7249
27.4	-29.3427	-19.6756	-32.4488	-25.4108	-19.6632	-32.3988	-29.3427			4.59807	5.67265	7.33048		4.59807	5.677	7.33209
27.6	-5.21132	25.8565	-5.05919	5.20905	25.8592	-5.05175	-5.21132			14.1453	-17.2953	2.49122		14.1453	-17.2718	2.49613
27.8	7.88069	13.8998	-2.29411	-0.00581283	13.8934	-2.33764	7.88069			13.4728	2.40587	2.06193		13.4728	2.41079	2.06252
28	11.3013	-10.9848	-11.9162	-12.1528	-11.0011	-11.8879	11.3013			10.8245	15.1205	18.1771		10.8245	15.1238	18.1795
28.2	28.0893	14.2658	19.0846	22.5625	14.2615	19.0853	28.0893			17.4649	-3.57862	15.154		17.4649	-3.57196	15.1572
28.4	-17.8589	9.11695	3.88758	5.4052	9.10852	3.87591	-17.8589			20.3493	-4.89986	-1.24227		20.3493	-4.90191	-1.23651
28.6	-24.5733	6.84763	5.63713	11.2198	6.84929	5.64581	-24.5733			0.359261	-5.67571	0.713764		0.359261	-5.67814	0.718829
28.8	2.57214	-17.4147	3.36949	-8.18574	-17.3097	3.38549	2.57214			21.1176	26.22	14.0558		21.1176	26.2227	14.0578
29	4.7407	12.1391	27.1058	26.0676	12.1492	27.1077	4.7407			17.3728	22.7375	21.3003		17.3728	22.7399	21.3031
29.2	0.950895	8.82546	0.964268	0.279671	8.76114	0.938509	0.950895			28.0532	20.7934	13.7837		28.0532	20.7957	13.7868
29.4	12.1286	-13.2427	9.227	-3.78575	-13.3068	9.20341	12.1286			13.0058	19.4636	9.79204		13.0058	19.4664	9.79373
29.6	4.06896	12.681	21.6977	10.551	12.671	21.6915	4.06896			13.4156	23.715	20.3882		13.4156	23.7173	20.3909
29.8	18.2108	-0.0590076	9.04084	7.93623	-0.146938	9.05309	18.2108			22.1272	18.3627	11.9803		22.1272	18.3649	11.9822
30	0.19725	-25.6748	-3.41704	-19.3791	-25.5171	-3.51048	0.19725			3.90311	-7.01776	-17.6061		3.90311	-7.00998	-17.5855
											% Data (Color)					% Data (Color)
											0.673624					1
											0.669836					1.11231
											0.806166					1.71391
											1.31977					6.43476
											0.253927					0.252136
											0.413802					2.86726
											1.21338					2.17449
											4.00938					4.16359
											10.6361					2.05177
											3.15345					0.317289
											0.797925					2.27331
											0.991137					1.72218
											1.0882					1.22352
											0.553875					1.26637
											0.725908					4.85303
											0.677453					10.7923
											0.767119					1.51327
											1.58858					0.989976
											4.39615					0.850386
											5.82455					0.89514
											1.81814					1.2233
											1.17333					3.2549
											0.97178					3.23791
											0.977881					1.17182
											1.30123					0.941974
											5.74182					1.88484
											1.3247					0.84828
											5.83446					3.82836
											0.240427					0.0934414
											0.148439					0.0501215
											0.10089					0.0302674
											0.0732016					0.0198304
											0.0563186					0.0139726
											0.049704					0.0117066
											0.0306449					0.00639593
											0.0293868					0.00586597
											0.615203					0.0263423
											0.0250889					0.00443808
											0.517081					0.0612007
											0.161691					0.036428
											8.96095					3.03129
											0.822242					3.79325
											0.114108					0.0385175
											0.348157					0.096029
											0.0301673					0.00337115
											0.00527989					0.000329431
											0.00526617					0.000449978
											0.00754684					0.00064341
											0.0147982					0.000429493
											0.282737					0.199427
											7.75512					0.806829
											0.84349					1.44292
											0.651117					0.10848
											7.92722					5.36395
											0.0408593					0.0146604
											0.0353137					0.00165122
											0.581281					0.126165
											0.0429087					0.00436927
											0.0227373					0.00352342
											0.0643085					0.00792001
											0.0628804					0.0139671
											0.0831904					0.0382813
											0.17279					0.118965
											0.648364					0.471364
											1.21469					0.367128
											0.154469					0.118357
											0.185374					0.0441742
											0.0324731					0.106635
											0.142266					0.0760535
											0.556149					0.240259
											0.851466					0.349632
											3.7817					1.06077
											11.8144					7.51299
											1.122					0.709202
											7.10337					0.664412
											0.0769265					0.0178453
											0.134751					0.014314
											5.85626					5.83116
											12.9096					29.5688
											3.72532					0.678286
											5.34619					2.90936
											0.965393					0.361737
											0.370102					0.179854
											1.34782					1.49309
											1.01968					1.57107
											0.320182					1.14861
											27.935					10.1877
											1.41301					0.273847
											4.17242					0.824223
											0.450081					0.585905
											6.83987					2.76897
											4.81673					11.9717
											1.99172					2.02812
											16.983					1.52796
											0.580321					0.997981
											1.71375					1.73771
											0.222305					0.108649
											0.941681					16.4387
											12.0008					6.63202
											3.43919					9.02439
											4.18276					1.18139
											1.24391					7.59092
											1.3378					0.877869
											0.865162					0.338918
											0.38385					0.64151
											57.0601					0.487764
											2.87591					12.2662
											0.305705					0.0876944
											6.43443					7.45822
											9.21823					41.2904
											66.8195					4.33591
											6.41494					1.8231
											12.8281					63.3738
											88.9246					3.15029
											79.3221					97.89
											1.44286					1.96968
											30.733					8.89718
											1.21647					0.448641
											1.02587					0.375941
											12.4745					6.81242
											0.641277					0.36673
											0.493759					0.648933
											3.59278					1.4877
											149.373					121.04
											0.844211					0.469402
											1.00326					4.07176
											0.278973					0.0401987
											0.270909					0.123842
											0.279739					0.144483
											0.536567					0.595693
											14.5724					0.523959
											0.789589					0.311388
											4.11914					2.07738
											1.26681					0.194478
											3.81417					1.34537
											2.59928					1.05573
											0.683931					0.0273168
											1.92273					2.32736
											0.651925					2.38235
											2.79081					2.842
											6.14821					8.91183
											2.32707					9.76452
											0.917266					1.16703
											1.08067					2.08087
											22.06					5.41629
											31.2766					26.8877
											29.4167					16.462
											14.723					9.49638
											32.8297					14.1915
											24.2305					9.75968
											1.47187					0.171786

## Sheet: Transient Analysis (PF)
Acceleration - KOBE				Acceleration - IMV				Acceleration-NR																											Top	Bottom
TRANSIENT ANALYSIS				TRANSIENT ANALYSIS				TRANSIENT ANALYSIS																										0	0.391726	0.835482
Periodic Foundation				Periodic Foundation				Periodic Foundation																										0.05	0.16423	0.0110974
	Top	Bottom			Top	Bottom			Top	Bottom																								0.1	0.230994	0.60297
Time	Acc			Time	Acc			Time	Acc																									0.15	0.0827915	0.20104
0.02	0.000973657	0		0.02	0.000973657	0.00030581		0.02	0.000709307	0.00576871																								0.2	0.403901	1.85308
0.04	0.000973657	0		0.04	0.000973657	0.00030581		0.04	0.000709307	0.00576871																								0.25	0.907745	4.257
0.06	0.0022049	1.3967e-05		0.06	0.0022049	0.00333396		0.06	0.00245355	0.00470382																								0.3	0.431665	1.4996
0.08	0.00367654	2.85454e-05		0.08	0.00367654	0.00594418		0.08	0.00405547	0.00345154																								0.35	1.25972	4.11737
0.1	0.00504621	3.22707e-05		0.1	0.00504621	0.00367821		0.1	0.00440089	0.00293139																								0.4	0.465813	1.96338
0.12	0.00504286	2.9224e-05		0.12	0.00504286	0.00276862		0.12	0.0048808	0.00572561																								0.45	1.28733	4.57739
0.14	0.00576844	2.86336e-05		0.14	0.00576844	0.00481705		0.14	0.00619223	0.0111888																								0.5	1.23633	7.29914
0.16	0.00684585	2.88089e-05		0.16	0.00684585	0.00733861		0.16	0.0074567	0.0142732																								0.55	2.39633	9.99103
0.18	0.00858146	2.86815e-05		0.18	0.00858146	0.00550678		0.18	0.00870805	0.0115008																								0.6	1.52855	8.39504
0.2	0.00936071	2.87255e-05		0.2	0.00936071	0.00504662		0.2	0.00955421	0.00407964																								0.65	4.88986	9.51242
0.22	0.0101122	2.873e-05		0.22	0.0101122	0.00785269		0.22	0.0104223	-0.00488168																								0.7	4.54637	13.0014
0.24	0.010917	2.72262e-05		0.24	0.010917	0.0121725		0.24	0.0121286	-0.00852639																								0.75	7.15954	15.3087
0.26	0.0121575	2.71706e-06		0.26	0.0121575	0.0122325		0.26	0.0131837	-0.00291119																								0.8	4.2005	16.0211
0.28	0.0130058	6.67994e-09		0.28	0.0130059	0.00800493		0.28	0.0135321	0.00130922																								0.85	3.84529	8.10728
0.3	0.0134084	-5.48585e-07		0.3	0.0134084	0.00829074		0.3	0.0141134	-0.000117706																								0.9	2.20676	2.78592
0.32	0.0134915	4.47144e-07		0.32	0.0134915	0.0118484		0.32	0.0142069	0.00148376																								0.95	4.78921	13.3944
0.34	0.0123574	-1.85295e-07		0.34	0.0123574	0.00578809		0.34	0.0127343	0.004355																								1	5.84835	17.0848
0.36	0.0114861	-1.28008e-08		0.36	0.0114861	0.0127314		0.36	0.0115992	0.00479814																								1.05	4.80171	14.3426
0.38	0.0100114	4.24555e-08		0.38	0.0100115	0.0185298		0.38	0.00874127	0.00520238																								1.1	2.82445	13.3835
0.4	0.00774332	-3.09295e-08		0.4	0.0077434	0.0234647		0.4	0.00625732	0.00555373																								1.15	2.8466	18.8301
0.42	0.00357956	1.10115e-08		0.42	0.00357974	0.0140138		0.42	0.00337423	0.00626004																								1.2	3.31718	23.533
0.44	0.00148742	1.59606e-05		0.44	0.00148772	0.00147381		0.44	0.000908369	0.00686413																								1.25	0.639812	13.9217
0.46	-0.000413747	2.70166e-05		0.46	-0.000413298	-0.00849441		0.46	-0.0010372	-0.00245831																								1.3	1.00043	1.41271
0.48	-0.00231934	2.98338e-05		0.48	-0.00231866	-0.0148958		0.48	-0.00267462	-0.0103043																								1.35	1.28109	14.9629
0.5	-0.00333382	2.84013e-05		0.5	-0.00333272	-0.00931284		0.5	-0.00281013	-0.0068177																								1.4	1.00146	25.7719
0.52	-0.0030311	4.33596e-05		0.52	-0.0030296	-0.00213448		0.52	-0.00292236	-0.00393028																								1.45	0.941684	28.0719
0.54	-0.00212301	5.56905e-05		0.54	-0.00212106	0.00407892		0.54	-0.00067226	0.00160772																								1.5	0.658331	23.2589
0.56	5.54566e-05	5.84788e-05		0.56	5.80409e-05	0.00808309		0.56	0.0011613	0.00612053																								1.55	0.166202	7.88765
0.58	0.00371898	3.46374e-05		0.58	0.00372232	0.0116876		0.58	0.00437705	-0.00219651																								1.6	0.342567	9.37764
0.6	0.0061193	2.93393e-05		0.6	0.00612317	0.0138796		0.6	0.00695545	-0.00886513																								1.65	0.29055	3.89526
0.62	0.00823292	2.35916e-05		0.62	0.00823724	0.0133816		0.62	0.00895961	-0.0136087																								1.7	0.978629	3.96489
0.64	0.0102113	3.09685e-06		0.64	0.010216	0.00350335		0.64	0.0105407	-0.017351																								1.75	1.23399	7.4228
0.66	0.0111195	-4.83558e-07		0.66	0.0111239	0.00214121		0.66	0.0105661	-0.00437453																								1.8	0.180286	15.4795
0.68	0.0110026	-1.26928e-05		0.68	0.0110061	0.00433558		0.68	0.0105858	0.00569779																								1.85	1.09304	11.7457
0.7	0.010342	-2.60496e-05		0.7	0.0103443	0.00751953		0.7	0.00871604	0.0216152																								1.9	0.728129	17.8556
0.72	0.00814105	-3.00429e-05		0.72	0.00814012	0.0103336		0.72	0.00728814	0.0337708																								1.95	1.00355	9.30201
0.74	0.00553998	-2.86046e-05		0.74	0.00553428	0.0119577		0.74	0.00417483	0.0155507																								2	1.48899	4.75663
0.76	0.0033525	-1.74678e-05		0.76	0.00334137	0.0081568		0.76	0.00183575	0.0018617																								2.05	2.96529	14.4928
0.78	0.00120521	-6.64896e-07		0.78	0.0011876	0.00116824		0.78	-0.000976704	-0.0147945																								2.1	2.94985	17.4975
0.8	-0.00141657	2.72075e-05		0.8	-0.00144669	-0.0134277		0.8	-0.00305548	-0.0271055																								2.15	2.22719	16.7244
0.82	-0.0029136	2.87575e-05		0.82	-0.00295693	-0.0384677		0.82	-0.00488782	0.00529529																								2.2	2.87853	12.2604
0.84	-0.00421645	2.90131e-05		0.84	-0.00427359	-0.0532432		0.84	-0.00622015	0.0288544																								2.25	2.00894	19.3259
0.86	-0.00547707	2.92081e-05		0.86	-0.00554961	-0.0617531		0.86	-0.00718936	0.00280742																								2.3	2.37289	17.3177
0.88	-0.00689633	5.48347e-05		0.88	-0.00699697	-0.0512759		0.88	-0.0078826	-0.0158231																								2.35	1.3553	5.19986
0.9	-0.00730516	3.96742e-05		0.9	-0.00742918	-0.0430108		0.9	-0.00853093	-0.00439937																								2.4	0.926118	2.22431
0.92	-0.0077204	3.07473e-05		0.92	-0.00786849	-0.0420319		0.92	-0.00898709	0.00363812																								2.45	0.846735	4.5553
0.94	-0.00817126	2.71781e-05		0.94	-0.00834582	-0.0479865		0.94	-0.00940487	0.0118395																								2.5	0.638933	12.5357
0.96	-0.00883952	3.80533e-06		0.96	-0.00905686	-0.0544025		0.96	-0.009694	0.0175152																								2.55	0.342934	16.3183
0.98	-0.00887613	3.69174e-07		0.98	-0.00912351	-0.0522382		0.98	-0.00981767	0.00380268																								2.6	0.886424	17.4234
1	-0.00897265	-8.13727e-07		1	-0.00925805	-0.0508145		1	-0.00990184	-0.00553105																								2.65	1.06917	7.59601
1.02	-0.00918304	5.90923e-07		1.02	-0.00952174	-0.0505919		1.02	-0.010362	-0.00437436																								2.7	0.807324	3.86853
1.04	-0.00918304	5.90923e-07		1.04	-0.00952174	-0.0505919		1.04	-0.01067	-0.00360002																								2.75	0.277445	7.3993
1.06	-0.00990092	1.15135e-07		1.06	-0.0102769	-0.0487949		1.06	-0.0115476	0.0117972																								2.8	0.469914	13.2453
1.08	-0.0104117	-2.23364e-07		1.08	-0.0108142	-0.0475164		1.08	-0.0121254	0.0219344																								2.85	1.1284	20.4254
1.1	-0.0109575	3.88095e-06		1.1	-0.0113685	-0.0445604		1.1	-0.0134728	0.0183984																								2.9	1.10223	16.5732
1.12	-0.0139125	2.60998e-05		1.12	-0.0143694	-0.0285581		1.12	-0.0143452	0.016109																								2.95	0.270743	14.687
1.14	-0.0139125	2.60998e-05		1.14	-0.0143694	-0.0285581		1.14	-0.0162257	-0.0142505																								3	0.13747	13.3021
1.16	-0.0165769	2.87878e-05		1.16	-0.0170287	-0.0183757		1.16	-0.017423	-0.0335792																								3.05	0.119413	7.12773
1.18	-0.0175747	2.97945e-05		1.18	-0.0180246	-0.0145625		1.18	-0.0185949	-0.0313677																								3.1	0.0850164	8.07734
1.2	-0.0185702	3.11251e-05		1.2	-0.0185342	-0.011684		1.2	-0.0193286	-0.0299832																								3.15	0.152913	8.24591
1.22	-0.0209023	3.42423e-05		1.22	-0.0197278	-0.00494057		1.22	-0.0185103	0.00492873																								3.2	0.0836603	2.84956
1.24	-0.0204006	3.36618e-05		1.24	-0.0193914	0.00259974		1.24	-0.0180066	0.0264173																								3.25	0.0715435	1.12639
1.26	-0.0164867	2.91327e-05		1.26	-0.0173822	0.047634		1.26	-0.0150582	0.0430106																								3.3	0.0490527	1.91708
1.28	-0.0164867	2.91327e-05		1.28	-0.0173822	0.047634		1.28	-0.013274	0.0530518																								3.35	0.100411	2.11923
1.3	-0.0115574	4.08255e-06		1.3	-0.0121595	-0.00309259		1.3	-0.00871615	0.00861767																								3.4	0.122683	3.53195
1.32	-0.0111754	2.14122e-06		1.32	-0.0120944	-0.0037252		1.32	-0.00600472	-0.017816																								3.45	0.0181932	1.47053
1.34	-0.00491131	-1.56797e-07		1.34	-0.00545158	-0.0784422		1.34	-0.0011829	-0.00841694																								3.5	0.0412353	1.53684
1.36	-0.00273931	-9.5361e-07		1.36	-0.0041097	-0.0935354		1.36	0.00163683	-0.00292048																								3.55	0.0764074	4.28877
1.38	0.000543151	-2.21686e-07		1.38	0.000650362	-0.104108		1.38	0.00534586	0.00687379																								3.6	0.0448458	6.67419
1.4	0.00315388	3.60456e-07		1.4	0.00292968	-0.109171		1.4	0.00747783	0.0125036																								3.65	0.0714333	7.45475
1.42	0.00538377	6.0897e-08		1.42	0.00494072	-0.102522		1.42	0.00966455	0.0233539																								3.7	0.0167542	8.10509
1.44	0.00693333	-1.47268e-07		1.44	0.0067936	-0.0963967		1.44	0.0108999	0.0294838																								3.75	0.0819834	6.24127
1.46	0.00848998	1.61857e-05		1.46	0.00841952	-0.102374		1.46	0.0118724	0.0338012																								3.8	0.106878	5.09741
1.48	0.0094319	2.60687e-05		1.48	0.00959546	-0.106698		1.48	0.0124123	0.0361983																								3.85	0.228374	3.92888
1.5	0.0105218	2.85212e-05		1.5	0.0109514	-0.112482		1.5	0.0131843	0.0156066																								3.9	0.140397	3.81519
1.52	0.0110932	2.98072e-05		1.52	0.0117137	-0.115734		1.52	0.0136055	0.00437184																								3.95	0.0212561	3.63268
1.54	0.0121062	2.87547e-05		1.54	0.0130951	-0.0944862		1.54	0.0147646	-0.0202741																								4	0.0327681	3.25445
1.56	0.0125634	2.82798e-05		1.56	0.0136872	-0.0853787		1.56	0.015386	-0.0334868																								4.05	0.00690454	2.32557
1.58	0.0139646	2.87304e-05		1.58	0.0156933	-0.0504336		1.58	0.0164822	-0.0119681																								4.1	0.0265157	3.86344
1.6	0.014504	2.89038e-05		1.6	0.0163274	-0.0393867		1.6	0.0170596	-0.000633839																								4.15	0.0090511	4.41375
1.62	0.0161093	9.07314e-06		1.62	0.0185694	-0.00131223		1.62	0.017857	0.0315104																								4.2	0.0260586	3.21599
1.64	0.01663	2.64029e-06		1.64	0.0190628	0.00706584		1.64	0.0182696	0.0481434																								4.25	0.0158681	2.06778
1.66	0.0171082	-2.90573e-07		1.66	0.0202262	0.0485168		1.66	0.0184624	0.00909321																								4.3	0.0121009	1.10914
1.68	0.0172367	-1.07872e-06		1.68	0.0203856	0.0541972		1.68	0.0185604	-0.0107558																								4.35	0.0264441	3.36235
1.7	0.0167958	1.68876e-07		1.7	0.0204454	0.0983525		1.7	0.0175909	0.0287692																								4.4	0.0506377	3.7507
1.72	0.0166998	4.40719e-07		1.72	0.0204492	0.101205		1.72	0.0171068	0.0485021																								4.45	0.0518766	3.08631
1.74	0.0155907	-8.94892e-08		1.74	0.0197473	0.140293		1.74	0.0155864	0.0149707																								4.5	0.0155349	1.10732
1.76	0.0154012	-1.8006e-07		1.76	0.0196674	0.138577		1.76	0.0148409	-0.00147017																								4.55	0.0268971	1.23581
1.78	0.013953	2.31175e-05		1.78	0.0184026	0.110664		1.78	0.013825	0.0118297																								4.6	0.0193841	2.31787
1.8	0.0137687	2.60821e-05		1.8	0.0182489	0.108797		1.8	0.0133358	0.0182333																								4.65	0.0107402	3.56682
1.82	0.012508	2.95046e-05		1.82	0.017109	0.0949443		1.82	0.0128493	0.00156519																								4.7	0.0195632	3.59886
1.84	0.0123986	2.98017e-05		1.84	0.017063	0.0924193		1.84	0.0126193	-0.00631474																								4.75	0.0119519	2.17609
1.86	0.0124138	2.83532e-05		1.86	0.0168517	0.0808105		1.86	0.0124826	0.00163108																								4.8	0.00283783	1.02815
1.88	0.0124145	2.8282e-05		1.88	0.0169494	0.0584771		1.88	0.0124191	0.00531896																								4.85	0.0135531	2.17049
1.9	0.0132088	2.88943e-05		1.9	0.0172616	-0.0128351		1.9	0.0124611	-0.0146783																								4.9	0.0149808	1.88093
1.92	0.0132217	2.83996e-05		1.92	0.0171921	-0.0569698		1.92	0.0124802	-0.0237892																								4.95	0.00229845	2.00843
1.94	0.0133139	2.64067e-06		1.94	0.0170285	-0.160777		1.94	0.0117236	-0.022386																								5	0.0105721	1.09747
1.96	0.0132489	2.4466e-06		1.96	0.0165014	-0.163021		1.96	0.0113853	-0.0217585																								5.05	0.0125261	0.880041
1.98	0.0120687	-1.07887e-06		1.98	0.0155566	-0.167041		1.98	0.00891317	-0.0313418																								5.1	0.00411158	1.23871
2	0.01184	-9.49413e-07		2	0.01439	-0.155261		2	0.00782827	-0.0355473																								5.15	0.019123	1.46726
2.02	0.00938423	4.40781e-07		2.02	0.0127656	-0.138859		2.02	0.00380977	0.0174945																								5.2	0.00619899	1.98226
2.04	0.00881504	3.44159e-06		2.04	0.0104953	-0.131381		2.04	0.00207934	0.0403351																								5.25	0.0137688	1.28813
2.06	0.0045687	2.58285e-05		2.06	0.0080143	-0.123209		2.06	-0.00295359	-0.0144761																								5.3	0.0173998	1.51499
2.08	0.00355346	2.64449e-05		2.08	0.00434663	-0.113595		2.08	-0.00507988	-0.0376325																								5.35	0.00391873	1.80023
2.1	-0.00214538	2.99053e-05		2.1	0.00119281	-0.105328		2.1	-0.010872	0.00533125																								5.4	0.0209815	1.54493
2.12	-0.00352184	2.95985e-05		2.12	-0.00352559	-0.087626		2.12	-0.0132724	0.0231366																								5.45	0.00769645	0.995784
2.14	-0.00961707	2.82397e-05		2.14	-0.0067041	-0.0757012		2.14	-0.0191016	0.0213495																								5.5	0.00897727	1.5269
2.16	-0.0112613	2.83875e-05		2.16	-0.0122119	-0.0352119		2.16	-0.021471	0.020623																								5.55	0.0182267	1.98593
2.18	-0.0171858	2.89202e-05		2.18	-0.0150831	-0.0141049		2.18	-0.0259787	0.0284555																								5.6	0.0055572	1.98672
2.2	-0.0189526	2.2342e-05		2.2	-0.021138	0.0627677		2.2	-0.0277754	0.0315775																								5.65	0.00830052	2.00459
2.22	-0.0242458	2.6336e-06		2.22	-0.0235259	0.0930841		2.22	-0.0300398	0.011912																								5.7	0.013464	1.60525
2.24	-0.0255843	1.58282e-06		2.24	-0.0288212	0.0702838		2.24	-0.0309247	0.00422629																								5.75	0.0055171	1.71886
2.26	-0.0289709	-1.07598e-06		2.26	-0.030341	0.0637402		2.26	-0.0305447	0.00926784																								5.8	0.0149118	1.15077
2.28	-0.0292073	-5.96643e-07		2.28	-0.0330955	0.00289954		2.28	-0.0303992	0.0111994																								5.85	0.00701094	0.909649
2.3	-0.0297182	4.39602e-07		2.3	-0.0336326	-0.00896268		2.3	-0.0271197	0.0121026																								5.9	0.00537982	1.33473
2.32	-0.028713	9.30772e-06		2.32	-0.033308	-0.0673817		2.32	-0.0258883	0.0124418																								5.95	0.0143872	1.85698
2.34	-0.0268402	2.5829e-05		2.34	-0.0332706	-0.0741135		2.34	-0.0206128	0.00790113																								6	0.00470831	2.39941
2.36	-0.0249025	1.74443e-05		2.36	-0.0305039	-0.0371911		2.36	-0.0186714	0.00623023																								6.05	0.00727993	2.13575
2.38	-0.0217716	3.89655e-06		2.38	-0.0303096	-0.0342975		2.38	-0.0135459	0.0886262																								6.1	0.0112386	1.72086
2.4	-0.0193608	1.61712e-06		2.4	-0.0261915	0.0388124		2.4	-0.0116979	0.118334																								6.15	0.00308547	1.85632
2.42	-0.0159669	-1.59197e-06		2.42	-0.0258985	0.0436848		2.42	-0.00808283	0.0260834																								6.2	0.0161767	1.50599
2.44	-0.0138049	-5.86661e-07		2.44	-0.0223452	0.102771		2.44	-0.00680608	-0.00649756																								6.25	0.0150807	0.914223
2.46	-0.0111445	6.50414e-07		2.46	-0.0220448	0.101291		2.46	-0.00441651	-0.0613449																								6.3	0.00786011	0.602032
2.48	-0.00973176	1.27282e-05		2.48	-0.0201368	0.0918888		2.48	-0.00358997	-0.0803164																								6.35	0.0170762	0.906508
2.5	-0.00820946	2.57428e-05		2.5	-0.0198412	0.0844736		2.5	-0.00151723	-0.0138657																								6.4	0.0175663	0.617334
2.52	-0.00691789	2.79018e-05		2.52	-0.0186277	0.0540274		2.52	-0.000815222	0.00864031																								6.45	0.0143524	0.985538
2.54	-0.00569836	2.99403e-05		2.54	-0.0178926	0.0372123		2.54	0.00193901	0.0544761																								6.5	0.0170789	0.788641
2.56	-0.00349721	2.90016e-05		2.56	-0.0157528	-0.0117374		2.56	0.00285219	0.0696733																								6.55	0.0162103	1.30631
2.58	-0.00167694	2.82254e-05		2.58	-0.0142827	-0.0284499		2.58	0.00697465	0.0219357																								6.6	0.00714312	1.3985
2.6	0.00148776	2.8632e-05		2.6	-0.0110936	-0.0647052		2.6	0.00831241	0.00644463																								6.65	0.0130009	2.01841
2.62	0.00377596	2.8926e-05		2.62	-0.00903385	-0.0443865		2.62	0.0129646	-0.0354366																								6.7	0.00934049	1.15696
2.64	0.00725662	1.27973e-05		2.64	-0.00560608	-0.0105733		2.64	0.0144418	-0.0487348																								6.75	0.0248893	0.211491
2.66	0.00945049	2.63121e-06		2.66	-0.00332247	0.0175226		2.66	0.0174905	-0.0314585																								6.8	0.0196101	1.86646
2.68	0.0124882	2.35533e-07		2.68	-0.00035872	0.0539866		2.68	0.0184375	-0.0260922																								6.85	0.0181944	1.69033
2.7	0.0141499	-1.07501e-06		2.7	0.00132829	0.0781428		2.7	0.0187436	0.00932196																								6.9	0.0215691	0.911817
2.72	0.0156029	-4.62418e-08		2.72	0.00304919	0.102784		2.72	0.0188366	0.0200801																								6.95	0.00851459	1.13975
2.74	0.0162886	4.39203e-07		2.74	0.00315691	0.0651048		2.74	0.0170557	0.0321615																								7	0.0202233	1.42149
2.76	0.0154066	1.85275e-05		2.76	0.00324333	0.0348763		2.76	0.0165268	0.0357498																								7.05	0.0120127	1.10653
2.78	0.0150505	2.58291e-05		2.78	0.00185097	0.0203468		2.78	0.0138134	-0.0195025																								7.1	0.0178276	0.540308
2.8	0.0126697	2.88674e-05		2.8	0.000978216	0.0112394		2.8	0.0130257	-0.0355436																								7.15	0.0098147	0.184492
2.82	0.0118567	2.9905e-05		2.82	-0.000809211	0.0503845		2.82	0.010674	-0.0243425																								7.2	0.00906629	0.493493
2.84	0.00945841	2.86087e-05		2.84	-0.00167166	0.0692724		2.84	0.0100068	-0.0211648																								7.25	0.0173266	0.935096
2.86	0.00877582	2.82398e-05		2.86	-0.00298636	0.126152		2.86	0.00939913	-0.0345838																								7.3	0.0184564	1.13339
2.88	0.00706748	2.87919e-05		2.88	-0.0034619	0.146726		2.88	0.00923072	-0.0383027																								7.35	0.0042034	1.13142
2.9	0.00667054	2.89201e-05		2.9	-0.00363905	0.145999		2.9	0.010534	-0.0157846																								7.4	0.0144051	0.333488
2.92	0.00612923	6.72202e-06		2.92	-0.00368495	0.14581		2.92	0.0108867	-0.00969015																								7.45	0.0106601	0.796471
2.94	0.00602953	2.63362e-06		2.94	-0.00171993	0.0900398		2.94	0.0129862	0.0401069																								7.5	0.0184716	1.84852
2.96	0.00728953	-6.21487e-07		2.96	-0.00138409	0.0805081		2.96	0.0135409	0.0532644																								7.55	0.0119256	1.46858
2.98	0.00746546	-1.07599e-06		2.98	0.00307627	0.0393682		2.98	0.0155654	0.0473701																								7.6	0.0245907	0.40263
3	0.0102066	-2.33766e-05		3	0.00349663	0.035491		3	0.0160875	0.0458502																								7.65	0.0111438	0.643527
3.02	0.010476	-2.5569e-05		3.02	0.00952166	0.0615222		3.02	0.0173378	0.0622532																								7.7	0.0178778	0.49651
3.04	0.0134469	-2.97604e-05		3.04	0.00988865	0.0623279		3.04	0.0176523	0.0663796																								7.75	0.0269194	0.518526
3.06	0.0136248	-3.00113e-05		3.06	0.0157749	0.0652895		3.06	0.0167278	0.0208315																								7.8	0.0120337	0.687231
3.08	0.0157375	2.25566e-05		3.08	0.0161872	0.0640716		3.08	0.016501	0.00965713																								7.85	0.0163966	0.898534
3.1	0.0157878	2.38866e-05		3.1	0.0201905	0.0522469		3.1	0.0123651	0.0284064																								7.9	0.0141777	1.08092
3.12	0.0157314	3.07256e-05		3.12	0.0202606	0.0518915		3.12	0.011376	0.0328905																								7.95	0.0204661	1.08803
3.14	0.0155707	3.06056e-05		3.14	0.0206484	0.0499271		3.14	0.00453356	0.0122353																								8	0.0219095	1.07528
3.16	0.0119542	2.79046e-05		3.16	0.0196001	0.0531828		3.16	0.00293896	0.0074217																								8.05	0.0173461	1.37505
3.18	0.0113893	2.79916e-05		3.18	0.0157283	0.0652085		3.18	-0.00517075	-0.0062426																								8.1	0.0228952	0.930629
3.2	0.00447811	2.90571e-05		3.2	0.0131753	0.0595146		3.2	-0.00701161	-0.00934432																								8.15	0.0196493	0.548271
3.22	0.00349029	2.9006e-05		3.22	0.00637292	0.0443426		3.22	-0.0144506	0.0186307																								8.2	0.00214104	0.762352
3.24	-0.00462072	2.85862e-05		3.24	0.00256737	0.0172282		3.24	-0.0160946	0.0248132																								8.25	0.0225343	0.50022
3.26	-0.00579052	2.86135e-05		3.26	-0.00506481	-0.037151		3.26	-0.0204424	0.0122757																								8.3	0.0139016	0.684666
3.28	-0.0128834	2.87786e-05		3.28	-0.00937885	-0.0255254		3.28	-0.0213774	0.00957932																								8.35	0.0192578	1.18841
3.3	-0.0138408	2.87649e-05		3.3	-0.0160545	-0.00753578		3.3	-0.0212175	-0.051452																								8.4	0.0241149	0.872769
3.32	-0.0183675	2.87e-05		3.32	-0.0196652	0.0161745		3.32	-0.0211841	-0.0642191																								8.45	0.0108077	0.709487
3.34	-0.0186402	2.33072e-05		3.34	-0.024036	0.0448755		3.34	-0.0174038	-0.138553																								8.5	0.021245	0.221606
3.36	-0.0196812	2.72356e-06		3.36	-0.0257377	0.063522		3.36	-0.016635	-0.15367																								8.55	0.00846663	0.241236
3.38	-0.0190267	-4.45754e-06		3.38	-0.0273582	0.0812785		3.38	-0.0112816	-0.211677																								8.6	0.0173718	0.443295
3.4	-0.0169609	-2.71213e-05		3.4	-0.0269082	0.0574126		3.4	-0.0102238	-0.223139																								8.65	0.0163034	1.0378
3.42	-0.015661	-2.77386e-05		3.42	-0.0265716	0.0395591		3.42	-0.00502933	-0.286548																								8.7	0.00600242	1.25424
3.44	-0.0122102	-2.93771e-05		3.44	-0.0246378	0.0385332		3.44	-0.00403254	-0.298716																								8.75	0.00842024	1.61702
3.46	-0.0107635	-1.3144e-05		3.46	-0.0235112	0.0379356		3.46	-0.000249822	-0.337595																								8.8	0.00715944	1.62517
3.48	-0.00749234	2.35616e-05		3.48	-0.0207724	0.0670799		3.48	0.000454671	-0.344836																								8.85	0.00375284	0.745038
3.5	-0.00618816	2.60308e-05		3.5	-0.0195518	0.0800681		3.5	0.00247334	-0.355458																								8.9	0.0059069	0.51374
3.52	-0.00365257	3.08314e-05		3.52	-0.0166348	0.0535566		3.52	0.00283799	-0.357377																								8.95	0.00458259	1.10094
3.54	-0.00264358	2.97246e-05		3.54	-0.0156706	0.044793		3.54	0.00404382	-0.379739																								9	0.00772123	0.975407
3.56	-0.000945045	2.78613e-05		3.56	-0.0132445	-0.0261679		3.56	0.00425495	-0.383655																								9.05	0.0122473	0.546011
3.58	-0.000228591	2.83536e-05		3.58	-0.0126806	-0.0426619		3.58	0.00563964	-0.410402																								9.1	0.0108162	0.444165
3.6	0.000821035	2.90748e-05		3.6	-0.0107875	-0.0837324		3.6	0.00587447	-0.414938																								9.15	0.00804178	0.361748
3.62	0.00155832	1.74477e-05		3.62	-0.0105078	-0.0898024		3.62	0.00718949	-0.477217																								9.2	0.0193559	0.542629
3.64	0.0025017	2.57044e-06		3.64	-0.00882068	-0.0864447		3.64	0.00740535	-0.48744																								9.25	0.012758	0.198203
3.66	0.00339578	-1.14056e-05		3.66	-0.00869578	-0.0861961		3.66	0.00781433	-0.472881																								9.3	0.0179098	0.0213505
3.68	0.00439714	-2.70587e-05		3.68	-0.00767693	-0.0718397		3.68	0.00787925	-0.470569																								9.35	0.0250248	0.450447
3.7	0.00496232	-0.000107003		3.7	-0.00769518	-0.0705952		3.7	0.00685924	-0.447697																								9.4	0.0119305	0.295823
3.72	0.00551695	-0.000185454		3.72	-0.00821151	-0.0497788		3.72	0.00670277	-0.444188																								9.45	0.030897	0.0643466
3.74	0.00517165	-0.000267201		3.74	-0.00844027	-0.0482983		3.74	0.00403916	-0.196785																								9.5	0.0186437	0.360316
3.76	0.00487481	-0.000337478		3.76	-0.0102803	-0.03639		3.76	0.00364466	-0.160143																								9.55	0.023674	0.735924
3.78	0.00349184	-0.000343263		3.78	-0.0107604	-0.032588		3.78	-5.32568e-05	0.230298																								9.6	0.0321307	0.696566
3.8	0.00245168	-0.000347613		3.8	-0.0130975	-0.0140791		3.8	-0.000581531	0.286076																								9.65	0.0198514	0.71217
3.82	0.000285218	-0.000250898		3.82	-0.0136458	-0.0143126		3.82	-0.00348318	0.525407																								9.7	0.032556	1.02127
3.84	-0.00113667	-0.000187421		3.84	-0.0154789	-0.0150932		3.84	-0.00388261	0.558353																								9.75	0.0295597	1.39363
3.86	-0.00340354	-0.000140769		3.86	-0.0155435	-0.029196		3.86	-0.00434986	0.658857																								9.8	0.0223317	1.44964
3.88	-0.00469668	-0.000114157		3.88	-0.0157016	-0.0637099		3.88	-0.00441177	0.672174																								9.85	0.040013	1.14896
3.9	-0.005962	-0.000637445		3.9	-0.0145155	-0.0526945		3.9	-0.00235118	0.605207																								9.9	0.0264131	1.16179
3.92	-0.00658586	-0.000895448		3.92	-0.0123119	-0.0322299		3.92	-0.00208867	0.596676																								9.95	0.0369328	1.47741
3.94	-0.00611267	-0.00101231		3.94	-0.00948627	-0.0130914		3.94	0.00154222	0.55937																								10	0.0401197	1.15182
3.96	-0.00591256	-0.00106174		3.96	-0.005416	0.0144779		3.96	0.00198641	0.554806																								10.05	0.0184736	0.835365
3.98	-0.00395114	-0.00109042		3.98	-0.00123038	-0.0152955		3.98	0.0058434	-0.251762																								10.1	0.0445228	0.922743
4	-0.00324685	-0.00110072		4	0.00349742	-0.0489255		4	0.00629589	-0.346387																								10.15	0.0190571	0.767346
4.02	-0.000568094	0.000157917		4.02	0.00832949	-0.0304686		4.02	0.00883366	-0.525612																								10.2	0.0305891	0.645783
4.04	0.000237442	0.000536405		4.04	0.0126245	-0.014063		4.04	0.00911877	-0.545747																								10.25	0.0311591	0.776893
4.06	0.00286927	-9.1723e-06		4.06	0.0170746	0.00623714		4.06	0.00946297	-0.385923																								10.3	0.0206296	0.886186
4.08	0.00351975	-0.000144017		4.08	0.0201766	0.0203874		4.08	0.00949994	-0.368755																								10.35	0.0377084	1.04605
4.1	0.00525321	-0.00218455		4.1	0.0230045	0.0328603		4.1	0.00809257	-0.110747																								10.4	0.0155846	0.942763
4.12	0.00559617	-0.00258825		4.12	0.0245333	0.0396034		4.12	0.00794826	-0.084292																								10.45	0.0403148	1.2433
4.14	0.00565631	-0.000872256		4.14	0.0247974	0.0446704		4.14	0.00585301	0.314112																								10.5	0.0342667	1.75953
4.16	0.00566547	-0.000610947		4.16	0.0249059	0.0467508		4.16	0.00564832	0.353034																								10.55	0.021149	1.34871
4.18	0.00383724	-0.000306913		4.18	0.0223788	-0.0516746		4.18	0.00400619	0.60295																								10.6	0.0346596	0.748172
4.2	0.00363604	-0.000273453		4.2	0.0216186	-0.0812802		4.2	0.00385365	0.626167																								10.65	0.0220264	1.15105
4.22	0.000302328	0.0027553		4.22	0.0168487	-0.074071		4.22	0.0041702	0.811487																								10.7	0.0265988	1.38354
4.24	6.62593e-05	0.00296977		4.24	0.015862	-0.0725797		4.24	0.0041981	0.827821																								10.75	0.0341179	0.70183
4.26	-0.00381151	-0.00474536		4.26	0.0104266	0.00955219		4.26	0.00786396	0.618825																								10.8	0.0177765	0.887644
4.28	-0.00394433	-0.00500962		4.28	0.00974402	0.0198662		4.28	0.00816978	0.60139																								10.85	0.0336735	1.11627
4.3	-0.00660229	-0.00411933		4.3	0.00814708	0.100324		4.3	0.0151578	0.491446																								10.9	0.0306835	0.98581
4.32	-0.0065857	-0.00405681		4.32	0.00805996	0.104714		4.32	0.0157081	0.482788																								10.95	0.0217081	0.155319
4.34	-0.00608972	-0.00222219		4.34	0.00805996	0.104714		4.34	0.0241278	0.398551																								11	0.0414789	0.336127
4.36	-0.00582237	-0.00212298		4.36	0.00864199	0.101788		4.36	0.0247518	0.392308																								11.05	0.0192599	0.284762
4.38	-0.00203397	-0.000717159		4.38	0.0166271	0.0616517		4.38	0.0314303	0.0600439																								11.1	0.0417804	0.472186
4.4	-0.00146476	-0.00104908		4.4	0.0166271	0.0616517		4.4	0.0318945	0.0369453																								11.15	0.039673	0.715038
4.42	0.00371961	-0.0040722		4.42	0.0166271	0.0616517		4.42	0.0334096	-0.258362																								11.2	0.0239921	0.617749
4.44	0.00589427	-0.00491642		4.44	0.0189316	0.0654168		4.44	0.033508	-0.277546																								11.25	0.0422466	0.66603
4.46	0.00830758	-0.00585328		4.46	0.0289106	0.0817205		4.46	0.0279365	-0.100643																								11.3	0.0209323	1.1776
4.48	0.010428	0.00231258		4.48	0.0289106	0.0817205		4.48	0.0275998	-0.0899501																								11.35	0.0493611	1.03369
4.5	0.0105506	0.00403599		4.5	0.0289106	0.0817205		4.5	0.0160994	0.100982																								11.4	0.0522002	0.813785
4.52	0.00967019	0.00497642		4.52	0.0288833	0.0313783		4.52	0.0154558	0.111668																								11.45	0.0240245	1.13605
4.54	0.00701052	0.00969489		4.54	0.0288217	-0.0821122		4.54	0.00174522	0.225512																								11.5	0.0445489	0.812329
4.56	0.00523127	0.0128514		4.56	0.0288217	-0.0821122		4.56	0.00103879	0.231378																								11.55	0.0512004	0.912999
4.58	-0.000786908	0.00947275		4.58	0.0288217	-0.0821122		4.58	-0.0109454	0.125																								11.6	0.0403204	1.35115
4.6	-0.00291328	0.00754324		4.6	0.018256	-0.103353		4.6	-0.0115101	0.119987																								11.65	0.0671886	0.376227
4.62	-0.00657805	0.00411515		4.62	0.0161439	-0.107599		4.62	-0.0196245	-0.0231105																								11.7	0.0432394	0.24411
4.64	-0.00889407	-0.00588749		4.64	0.0161439	-0.107599		4.64	-0.0199714	-0.0292283																								11.75	0.0664881	0.877158
4.66	-0.00977254	-0.00886113		4.66	0.010743	-0.10966		4.66	-0.024578	-0.0451289																								11.8	0.0730377	0.160636
4.68	-0.00974637	-0.00131609		4.68	0.00112137	-0.113332		4.68	-0.024755	-0.0457399																								11.85	0.0379219	0.9052
4.7	-0.00821773	0.000628953		4.7	0.00112137	-0.113332		4.7	-0.0283019	-0.123939																								11.9	0.100542	0.163632
4.72	-0.00652458	0.00278332		4.72	0.00112137	-0.113332		4.72	-0.028423	-0.126607																								11.95	0.0556033	1.11491
4.74	-0.00197645	0.00388259		4.74	-0.00107991	-0.0444935		4.74	-0.0339138	-0.071057																								12	0.0741049	0.762466
4.76	0.000169499	0.00657851		4.76	-0.00136414	-0.035605		4.76	-0.0340778	-0.0693979																								12.05	0.124136	0.453594
4.78	0.00479724	0.0152141		4.78	-0.00136414	-0.035605		4.78	-0.0432544	0.158312																								12.1	0.0840812	1.26426
4.8	0.00781853	0.0274363		4.8	0.00169544	0.00458628		4.8	-0.0434897	0.164151																								12.15	0.154231	1.64679
4.82	0.00983567	0.0355963		4.82	0.00606625	0.0620022		4.82	-0.0562765	0.11826																								12.2	0.213795	2.00475
4.84	0.0128988	0.0394534		4.84	0.00606625	0.0620022		4.84	-0.0565508	0.117276																								12.25	0.159241	1.32177
4.86	0.0131131	0.0280303		4.86	0.00606625	0.0620022		4.86	-0.0716581	0.0271459																								12.3	0.102373	0.71083
4.88	0.0133638	0.00660829		4.88	0.0134091	0.0799302		4.88	-0.0719194	0.0255872																								12.35	0.120139	0.818588
4.9	0.012389	-0.00149378		4.9	0.0138954	0.0811175		4.9	-0.0871876	-0.0747643																								12.4	0.133277	0.737222
4.92	0.00997897	-4.5863e-05		4.92	0.0138954	0.0811175		4.92	-0.0873887	-0.0760861																								12.45	0.0991538	0.838482
4.94	0.00688428	0.00330676		4.94	0.0105504	0.0641327		4.94	-0.0999118	-0.117103																								12.5	0.0632014	0.657513
4.96	0.00688428	0.00330676		4.96	0.00977291	0.0601848		4.96	-0.100026	-0.117476																								12.55	0.219257	0.796182
4.98	0.00248115	-0.0146521		4.98	0.00977291	0.0601848		4.98	-0.106844	-0.185086																								12.6	0.226028	0.634265
5	-0.00192227	-0.0326122		5	0.00188775	0.057855		5	-0.106878	-0.185426																								12.65	0.108969	0.380136
5.02	-0.00192227	-0.0326122		5.02	-0.00173984	0.0567832		5.02	-0.105747	-0.269375																								12.7	0.222144	0.361153
5.04	-0.00599405	-0.0173664		5.04	-0.00173984	0.0567832		5.04	-0.105715	-0.269465																								12.75	0.301812	0.436908
5.06	-0.00900251	-0.00610191		5.06	-0.0121823	0.0250441		5.06	-0.0956138	-0.271523																								12.8	0.256252	0.284474
5.08	-0.00900251	-0.00610191		5.08	-0.0204399	-5.4465e-05		5.08	-0.0954849	-0.270755																								12.85	0.155792	0.402718
5.1	-0.0105661	-0.0195066		5.1	-0.0204399	-5.4465e-05		5.1	-0.0771987	-0.161727																								12.9	0.092287	0.787052
5.12	-0.0114074	-0.0267183		5.12	-0.0240795	0.0228611		5.12	-0.0769335	-0.159672																								12.95	0.0608122	0.697866
5.14	-0.0114074	-0.0267183		5.14	-0.0288664	0.0529999		5.14	-0.0530909	0.0251292																								13	0.0602145	0.198479
5.16	-0.00983402	-0.0197518		5.16	-0.0288664	0.0529999		5.16	-0.052697	0.0252183																								13.05	0.0495958	0.322091
5.18	-0.00923815	-0.0171134		5.18	-0.0291565	0.0345225		5.18	-0.0268324	0.0310696																								13.1	0.0522369	0.377877
5.2	-0.00890607	-0.0156687		5.2	-0.0298163	-0.00749517		5.2	-0.0263554	0.0292275																								13.15	0.0234171	0.295695
5.22	-0.00566365	-0.00156306		5.22	-0.0298163	-0.00749517		5.22	-0.00172561	-0.0658835																								13.2	0.0531639	0.570402
5.24	-0.00566365	-0.00156306		5.24	-0.0277837	0.00604758		5.24	-0.00123192	-0.0677607																								13.25	0.0606004	1.01371
5.26	-0.00378555	-0.00608299		5.26	-0.0184576	0.0681857		5.26	0.0197394	-0.1475																								13.3	0.0264819	1.00468
5.28	-0.00158527	-0.0113783		5.28	-0.0184576	0.0681857		5.28	0.0201801	-0.148695																								13.35	0.0461708	0.387623
5.3	-0.00158527	-0.0113783		5.3	-0.0178958	0.0701414		5.3	0.036063	-0.191765																								13.4	0.0401217	0.0662103
5.32	0.00120869	-0.00640953		5.32	-0.00774684	0.105469		5.32	0.0363964	-0.188637																								13.45	0.0152558	0.857551
5.34	0.00178868	-0.00537807		5.34	-0.00774684	0.105469		5.34	0.0468185	-0.0908681																								13.5	0.0222765	0.81902
5.36	0.00241279	-0.00661108		5.36	-0.00774684	0.105469		5.36	0.0470199	-0.0869593																								13.55	0.0595299	0.416416
5.38	0.0049779	-0.0116788		5.38	0.00229499	0.0213558		5.38	0.0525722	0.0208121																								13.6	0.109493	0.768129
5.4	0.0049779	-0.0116788		5.4	0.00309788	0.0146305		5.4	0.0526582	0.0221978																								13.65	0.134098	1.17479
5.42	0.0061035	-0.016135		5.42	0.00309788	0.0146305		5.42	0.0547769	0.0563439																								13.7	0.0838141	0.58301
5.44	0.00697615	-0.0195899		5.44	0.00432559	-0.0279903		5.44	0.0548197	0.0593494																								13.75	0.0344377	0.283856
5.46	0.00697615	-0.0195899		5.46	0.00463353	-0.0386805		5.46	0.0557724	0.126239																								13.8	0.04958	0.72954
5.48	0.00610067	0.032935		5.48	0.00463353	-0.0386805		5.48	0.0559003	0.120549																								13.85	0.112668	0.491243
5.5	0.00603568	0.0368346		5.5	0.00381178	-0.0828495		5.5	0.0584943	0.005172																								13.9	0.131332	0.348601
5.52	0.00464339	0.0238341		5.52	0.00341247	-0.104312		5.52	0.0588489	0.00114278																								13.95	0.125679	0.209159
5.54	0.00137115	-0.00672046		5.54	0.00341247	-0.104312		5.54	0.0654476	-0.0738323																								14	0.120398	0.191646
5.56	0.000702261	-0.00533703		5.56	0.00119567	-0.0600677		5.56	0.0660999	-0.0760552																								14.05	0.117033	0.328962
5.58	-0.0052768	0.00702916		5.58	-0.000643933	-0.0233516		5.58	0.0773068	-0.114249																								14.1	0.137689	0.231721
5.6	-0.00611471	0.00405723		5.6	-0.000643933	-0.0233516		5.6	0.0781732	-0.10823																								14.15	0.136854	0.199417
5.62	-0.012115	-0.0172247		5.62	-0.00263778	0.0141562		5.62	0.0919909	-0.0122362																								14.2	0.123776	0.499813
5.64	-0.0126699	-0.0189464		5.64	-0.00539114	0.065952		5.64	0.0927965	-0.0152012																								14.25	0.076659	0.447402
5.66	-0.0159563	-0.0291435		5.66	-0.00539114	0.065952		5.66	0.104778	-0.0593002																								14.3	0.0595195	0.19526
5.68	-0.0158567	-0.0261185		5.68	-0.00529801	0.0468609		5.68	0.105111	-0.0658743																								14.35	0.0732022	0.568737
5.7	-0.0153578	-0.0109614		5.7	-0.00507386	0.000908528		5.7	0.109745	-0.157422																								14.4	0.0639876	0.855352
5.72	-0.014316	-0.00681187		5.72	-0.00507386	0.000908528		5.72	0.109219	-0.151771																								14.45	0.0620323	0.736925
5.74	-0.00982488	0.0110769		5.74	-0.00454701	-0.00891806		5.74	0.10234	-0.0778367																								14.5	0.0661355	0.123835
5.76	-0.00804242	0.0142484		5.76	-0.0019195	-0.0579253		5.76	0.100806	-0.0728365																								14.55	0.0536497	0.556469
5.78	-0.00134536	0.0261646		5.78	-0.0019195	-0.0579253		5.78	0.0818879	-0.0111681																								14.6	0.0536859	0.765681
5.8	0.0005738	0.0270681		5.8	-0.00163947	-0.0577986		5.8	0.0795626	-0.00401434																								14.65	0.0640464	0.422227
5.82	0.00692242	0.030057		5.82	0.00498932	-0.0547997		5.82	0.0524533	0.0793857																								14.7	0.0407741	0.449371
5.84	0.0082266	0.0250455		5.84	0.00498932	-0.0547997		5.84	0.0498847	0.0798876																								14.75	0.0574256	0.804116
5.86	0.0120561	0.0103301		5.86	0.00498932	-0.0547997		5.86	0.0215064	0.0854323																								14.8	0.0576459	0.854942
5.88	0.0121787	-0.00182765		5.88	0.0122953	-0.0500471		5.88	0.0193858	0.0855713																								14.85	0.0391504	0.660251
5.9	0.0125004	-0.0337257		5.9	0.0129824	-0.0496001		5.9	-0.00286779	0.0870299																								14.9	0.0669782	0.517947
5.92	0.0114647	-0.0181948		5.92	0.0129824	-0.0496001		5.92	-0.00396819	0.082086																								14.95	0.043501	0.745659
5.94	0.00902363	0.0184123		5.94	0.0108707	0.00318873		5.94	-0.0149601	0.0327008																								15	0.0526063	0.688069
5.96	0.00732788	0.0168402		5.96	0.0103011	0.017429		5.96	-0.0148165	0.0287065																								15.05	0.0669575	0.549202
5.98	0.00372105	0.0134963		5.98	0.0103011	0.017429		5.98	-0.0134493	-0.00934432																								15.1	0.0406537	0.5397
6	0.00213192	0.0125894		6	0.00147493	-0.00638572		6	-0.0122833	-0.0180728																								15.15	0.0682516	0.428309
6.02	-0.000929386	0.0108425		6.02	-0.0030504	-0.018596		6.02	-0.00167178	-0.097511																								15.2	0.0627795	0.478289
6.04	-0.00176856	0.0099992		6.04	-0.0030504	-0.018596		6.04	-8.28397e-05	-0.0991676																								15.25	0.0503622	0.5038
6.06	-0.00323713	0.00852344		6.06	-0.00884288	0.00112131		6.06	0.0137548	-0.113595																								15.3	0.0722227	0.602512
6.08	-0.00289766	-0.0026327		6.08	-0.0138862	0.0182883		6.08	0.0149679	-0.118077																								15.35	0.0477578	0.848937
6.1	-0.00235665	-0.020412		6.1	-0.0138862	0.0182883		6.1	0.0250923	-0.155479																								15.4	0.075311	0.726372
6.12	-0.000865853	-0.0177792		6.12	-0.0161197	0.0161537		6.12	0.0251686	-0.157218																								15.45	0.118061	0.651227
6.14	0.00130201	-0.0139508		6.14	-0.0193594	0.0130573		6.14	0.0257801	-0.171142																								15.5	0.107605	0.836787
6.16	0.00348722	-0.0187283		6.16	-0.0193594	0.0130573		6.16	0.0242788	-0.166717																								15.55	0.110849	0.810753
6.18	0.00639112	-0.0250771		6.18	-0.016978	0.00107484		6.18	0.0127248	-0.132665																								15.6	0.0949855	0.471874
6.2	0.00846171	-0.0211997		6.2	-0.0109025	-0.0294957		6.2	0.00977663	-0.113396																								15.65	0.0920918	0.187469
6.22	0.0109791	-0.0164856		6.22	-0.0109025	-0.0294957		6.22	-0.0120499	0.0292534																								15.7	0.114675	0.422188
6.24	0.0120136	0.000274208		6.24	-0.00834124	-0.0205851		6.24	-0.0156792	0.0478882																								15.75	0.117728	0.271292
6.26	0.0131652	0.0189305		6.26	0.00561111	0.0279549		6.26	-0.041556	0.180755																								15.8	0.0966695	0.133184
6.28	0.0124151	0.0178949		6.28	0.00561111	0.0279549		6.28	-0.0446793	0.176671																								15.85	0.0472958	0.297943
6.3	0.0116502	0.0168391		6.3	0.00589122	0.0271673		6.3	-0.0661485	0.148595																								15.9	0.0594257	0.204906
6.32	0.0090453	0.00654884		6.32	0.015402	0.000423789		6.32	-0.0675905	0.136506																								15.95	0.0822377	0.178588
6.34	0.00661236	-0.00306227		6.34	0.015402	0.000423789		6.34	-0.0771562	0.0563113																								16	0.0889386	0.464332
6.36	0.00302737	0.00984104		6.36	0.015402	0.000423789		6.36	-0.0762598	0.0449501																								16.05	0.0578839	0.242645
6.38	-3.90664e-05	0.020878		6.38	0.0156891	-0.0571125		6.38	-0.0705158	-0.0278456																								16.1	0.0376428	0.234456
6.4	-0.00316171	0.0192847		6.4	0.0157203	-0.0633553		6.4	-0.067487	-0.0367477																								16.15	0.0166109	0.363171
6.42	-0.00560629	0.0180374		6.42	0.0157203	-0.0633553		6.42	-0.0487258	-0.0918893																								16.2	0.0326353	0.396745
6.44	-0.00707967	0.00315806		6.44	0.00694097	-0.0188025		6.44	-0.0445824	-0.0952856																								16.25	0.00481823	0.0983203
6.46	-0.00813433	-0.00749264		6.46	0.00440132	-0.00591445		6.46	-0.0197509	-0.11564																								16.3	0.0114512	0.263026
6.48	-0.00765637	-0.0053273		6.48	0.00440132	-0.00591445		6.48	-0.0158832	-0.112884																								16.35	0.0245889	0.665076
6.5	-0.00734397	-0.003912		6.5	6.22143e-05	0.00542088		6.5	0.00656027	-0.0968939																								16.4	0.0233929	0.808042
6.52	-0.00565628	0.0143937		6.52	-0.00228309	0.0115477		6.52	0.00893764	-0.0799847																								16.45	0.0188132	0.845262
6.54	-0.00465079	0.0252998		6.54	-0.00228309	0.0115477		6.54	0.0223044	0.0150878																								16.5	0.0323113	0.776297
6.56	-0.00313385	-0.0115575		6.56	-0.00277169	0.0214224		6.56	0.0225529	0.0241964																								16.55	0.0140737	0.936704
6.58	-0.00231189	-0.0315286		6.58	-0.00321794	0.0304413		6.58	0.0239073	0.0738527																								16.6	0.0139251	0.223567
6.6	-0.00208139	-0.0123606		6.6	-0.00321794	0.0304413		6.6	0.022125	0.0725611																								16.65	0.0648485	0.544654
6.62	-0.0019681	-0.00294058		6.62	0.00117629	0.0173886		6.62	0.0126978	0.065729																								16.7	0.0773887	0.395209
6.64	-0.00311938	-0.0140226		6.64	0.00787419	-0.002507		6.64	0.00962372	0.0529313																								16.75	0.131981	0.504167
6.66	-0.00363082	-0.0189456		6.66	0.00787419	-0.002507		6.66	-0.00616138	-0.012785																								16.8	0.14453	0.0630072
6.68	-0.00533236	0.0174432		6.68	0.0104616	-0.0111218		6.68	-0.00943415	-0.0365142																								16.85	0.184891	0.0889125
6.7	-0.00601284	0.0319958		6.7	0.0174691	-0.0344531		6.7	-0.0257588	-0.154876																								16.9	0.14258	0.507685
6.72	-0.00722277	-0.0245821		6.72	0.0174691	-0.0344531		6.72	-0.028109	-0.175775																								16.95	0.130747	0.465136
6.74	-0.00765622	-0.0448508		6.74	0.0180164	-0.0264008		6.74	-0.0395026	-0.277091																								17	0.128849	0.464214
6.76	-0.00774562	-0.0279707		6.76	0.0212917	0.0217872		6.76	-0.0400657	-0.243321																								17.05	0.118468	0.533217
6.78	-0.00777413	-0.0225863		6.78	0.0212917	0.0217872		6.78	-0.0427207	-0.0841175																								17.1	0.0857405	0.492928
6.8	-0.00684835	-0.00442793		6.8	0.0211339	0.0213458		6.8	-0.0411568	-0.0431579																								17.15	0.0207755	0.391244
6.82	-0.00658735	0.000691255		6.82	0.0118335	-0.00466311		6.82	-0.0339839	0.144707																								17.2	0.0335677	0.141031
6.84	-0.00543646	0.014782		6.84	0.0118335	-0.00466311		6.84	-0.0306507	0.145073																								17.25	0.0486118	0.50944
6.86	-0.00515232	0.0182607		6.86	0.0118335	-0.00466311		6.86	-0.0157696	0.146704																								17.3	0.0205111	0.792434
6.88	-0.00468626	0.0278229		6.88	-0.000844855	-0.0541002		6.88	-0.0116431	0.117538																								17.35	0.0215721	1.03791
6.9	-0.00458666	0.0298665		6.9	-0.00240871	-0.0601982		6.9	0.00629703	-0.00926276																								17.4	0.0756693	1.30681
6.92	-0.00516112	-0.00876399		6.92	-0.00240871	-0.0601982		6.92	0.00994833	-0.010735																								17.45	0.110435	1.20601
6.94	-0.00526582	-0.0158049		6.94	-0.00959959	-0.0417595		6.94	0.0254138	-0.0169707																								17.5	0.11353	1.07606
6.96	-0.00653763	0.0602199		6.96	-0.0118245	-0.0360544		6.96	0.0274503	0.00546571																								17.55	0.0705611	0.620196
6.98	-0.00673146	0.0718062		6.98	-0.0118245	-0.0360544		6.98	0.0358576	0.098088																								17.6	0.0247689	0.318011
7	-0.0078946	0.0314852		7	-0.0112635	0.0448575		7	0.0356608	0.119567																								17.65	0.0260997	0.499755
7.02	-0.00803884	0.026485		7.02	-0.010944	0.0909229		7.02	0.0348683	0.206025																								17.7	0.0441776	0.505201
7.04	-0.00804189	0.0725266		7.04	-0.010944	0.0909229		7.04	0.0325611	0.214912																								17.75	0.0496327	0.567901
7.06	-0.00804218	0.0769919		7.06	-0.00774473	0.0468951		7.06	0.0235027	0.249802																								17.8	0.0195663	0.7942
7.08	-0.00597658	0.0300057		7.08	-0.00467978	0.00471636		7.08	0.0198572	0.239256																								17.85	0.0122322	0.273296
7.1	-0.00582945	0.026659		7.1	-0.00467978	0.00471636		7.1	0.00589176	0.198856																								17.9	0.0188178	0.131983
7.12	-0.0015323	-0.00311151		7.12	-0.00235198	-0.0352925		7.12	0.00200221	0.190444																								17.95	0.0124201	0.373735
7.14	-0.00133182	-0.00450039		7.14	0.00137851	-0.0994096		7.14	-0.0125421	0.15899																								18	0.0114093	0.173846
7.16	0.00439252	0.0108884		7.16	0.00137851	-0.0994096		7.16	-0.0155956	0.161454																								18.05	0.0110161	0.282587
7.18	0.00452521	0.0112451		7.18	0.00244619	-0.0951553		7.18	-0.0267445	0.170451																								18.1	0.0247947	0.222285
7.2	0.0101898	0.0100099		7.2	0.00552092	-0.0829036		7.2	-0.0281642	0.162571																								18.15	0.0385774	0.0941207
7.22	0.0102724	0.0118548		7.22	0.00552092	-0.0829036		7.22	-0.0332273	0.13447																								18.2	0.0482515	0.180318
7.24	0.0138943	0.0971515		7.24	0.0052218	-0.073007		7.24	-0.032707	0.124477																								18.25	0.0467688	0.0134534
7.26	0.0139044	0.10133		7.26	0.00324194	-0.00750306		7.26	-0.0308942	0.0896575																								18.3	0.0632266	0.594088
7.28	0.0141281	0.194096		7.28	0.00324194	-0.00750306		7.28	-0.0286858	0.0923334																								18.35	0.0432063	0.491077
7.3	0.0138917	0.197659		7.3	0.00324209	-0.00704807		7.3	-0.0211652	0.101446																								18.4	0.035816	0.39836
7.32	0.010493	0.24889		7.32	0.00327302	0.0880087		7.32	-0.017985	0.109893																								18.45	0.0346474	0.365674
7.34	0.00993861	0.253317		7.34	0.00327302	0.0880087		7.34	-0.00739834	0.138015																								18.5	0.0305008	0.667603
7.36	0.00411587	0.299809		7.36	0.00327302	0.0880087		7.36	-0.00428167	0.128066																								18.55	0.00449589	0.167379
7.38	0.00336762	0.301697		7.38	-0.00153811	0.0848694		7.38	0.00586411	0.0956809																								18.6	0.0162918	0.398625
7.4	-0.00275794	0.317151		7.4	-0.00220492	0.0844343		7.4	0.00778181	0.0812902																								18.65	0.00806781	0.363748
7.42	-0.00338845	0.304749		7.42	-0.00220492	0.0844343		7.42	0.013888	0.0354687																								18.7	0.00488836	0.237022
7.44	-0.00757939	0.222311		7.44	-0.00401162	0.012475		7.44	0.0137509	0.0307492																								18.75	0.0147034	0.433498
7.46	-0.00770869	0.186403		7.46	-0.00460813	-0.0112838		7.46	0.0133239	0.016047																								18.8	0.00828634	0.542912
7.48	-0.00842624	-0.0128593		7.48	-0.00460813	-0.0112838		7.48	0.0109543	0.0299759																								18.85	0.00929669	0.360126
7.5	-0.00782764	-0.062006		7.5	-0.00602937	-0.0423742		7.5	0.00373038	0.0724395																								18.9	0.0204472	0.0646766
7.52	-0.00499802	-0.294326		7.52	-0.00688105	-0.0610052		7.52	-0.000209585	0.0539386																								18.95	0.0145658	0.103075
7.54	-0.00381589	-0.328311		7.54	-0.00688105	-0.0610052		7.54	-0.0119667	-0.00126939																								19	0.00878975	0.0536683
7.56	0.00101706	-0.467255		7.56	-0.00412769	-0.0475609		7.56	-0.0161313	-0.0263422																								19.05	0.0151908	0.159286
7.58	0.00228355	-0.472254		7.58	-0.00136112	-0.0340519		7.58	-0.0282986	-0.0995942																								19.1	0.0195925	0.318769
7.6	0.00681482	-0.490138		7.6	-0.00136112	-0.0340519		7.6	-0.0311276	-0.105222																								19.15	0.0370747	0.78142
7.62	0.00757194	-0.505349		7.62	0.0024069	-0.0374681		7.62	-0.0392212	-0.121324																								19.2	0.0263126	0.746764
7.64	0.00996472	-0.55342		7.64	0.00875947	-0.0432275		7.64	-0.0396474	-0.134347																								19.25	0.0272942	0.527521
7.66	0.00984138	-0.549191		7.66	0.00875947	-0.0432275		7.66	-0.0408417	-0.170838																								19.3	0.00681303	0.429387
7.68	0.00949449	-0.537295		7.68	0.0109812	-0.0283534		7.68	-0.0388819	-0.183922																								19.35	0.0323227	0.234476
7.7	0.00856061	-0.431934		7.7	0.0177975	0.0172804		7.7	-0.0335017	-0.21984																								19.4	0.0266616	0.29647
7.72	0.00620848	-0.166566		7.72	0.0177975	0.0172804		7.72	-0.030652	-0.208064																								19.45	0.0399499	0.291323
7.74	0.00495393	-0.0976675		7.74	0.017573	0.0192836		7.74	-0.0229863	-0.176386																								19.5	0.0328687	0.21778
7.76	0.00211024	0.058506		7.76	0.0159165	0.0340671		7.76	-0.0173659	-0.0461534																								19.55	0.0253748	0.48064
7.78	0.00110705	0.0918113		7.78	0.0159165	0.0340671		7.78	-0.0112202	0.134																								19.6	0.033961	0.632208
7.8	-0.000947913	0.160035		7.8	0.0159165	0.0340671		7.8	-0.00854277	0.253727																								19.65	0.0241009	0.527949
7.82	-0.00145756	0.164211		7.82	0.00654589	0.00920193		7.82	-0.00792556	0.331703																								19.7	0.0393071	0.412838
7.84	-0.00240423	0.171968		7.84	0.00647832	0.00902263		7.84	-0.0120752	0.318585																								19.75	0.0260406	0.536461
7.86	-0.00262226	0.160161		7.86	0.00647832	0.00902263		7.86	-0.0130887	0.295015																								19.8	0.00940268	0.520188
7.88	-0.00299053	0.140217		7.88	-0.00885327	-0.0342129		7.88	-0.022666	0.0722702																								19.85	0.0235594	0.40246
7.9	-0.0033538	0.100595		7.9	-0.0112184	-0.0408827		7.9	-0.0247122	0.0486852																								19.9	0.00898512	0.208736
7.92	-0.00391303	0.0395996		7.92	-0.0112184	-0.0408827		7.92	-0.0360729	-0.0822618																								19.95	0.0198029	0.312847
7.94	-0.00479546	0.0278487		7.94	-0.0201281	-0.0448241		7.94	-0.0382347	-0.105262																								20	0.0121735	0.390185
7.96	-0.00603574	0.0113325		7.96	-0.0232608	-0.0462099		7.96	-0.0463889	-0.192019																								20.05	0.0174146	0.557867
7.98	-0.00750738	0.0439185		7.98	-0.0232608	-0.0462099		7.98	-0.0469166	-0.203396																								20.1	0.0216367	0.585093
8	-0.00939851	0.0857931		8	-0.0226498	-0.0653537		8	-0.0483693	-0.234711																								20.15	0.0173496	0.425076
8.02	-0.0111407	0.116514		8.02	-0.0222647	-0.0774207		8.02	-0.0453929	-0.249562																								20.2	0.0110299	0.202376
8.04	-0.0131895	0.152644		8.04	-0.0222647	-0.0774207		8.04	-0.0391662	-0.280631																								20.25	0.0101937	0.0664339
8.06	-0.014642	0.174996		8.06	-0.0163121	-0.0678424		8.06	-0.0317758	-0.268023																								20.3	0.0142658	0.210769
8.08	-0.0162063	0.19907		8.08	-0.0100386	-0.0577478		8.08	-0.0197351	-0.247482																								20.35	0.00796308	0.303181
8.1	-0.0167902	0.22298		8.1	-0.0100386	-0.0577478		8.1	-0.00883901	-0.236432																								20.4	0.0196104	0.178049
8.12	-0.0173662	0.246569		8.12	-0.00561104	-0.0636934		8.12	0.00518353	-0.22221																								20.45	0.00258306	0.174968
8.14	-0.0165833	0.308228		8.14	0.00224692	-0.0742453		8.14	0.0166644	-0.206148																								20.5	0.0185674	0.255739
8.16	-0.0158759	0.363949		8.16	0.00224692	-0.0742453		8.16	0.028415	-0.189709																								20.55	0.00854014	0.330761
8.18	-0.0134106	0.410871		8.18	0.00295407	-0.0651114		8.18	0.0363827	-0.192043																								20.6	0.00866894	0.315991
8.2	-0.0113708	0.449695		8.2	0.00527023	-0.0351943		8.2	0.042872	-0.193943																								20.65	0.0230752	0.437682
8.22	-0.00734697	0.447301		8.22	0.00527023	-0.0351943		8.22	0.0438994	-0.143104																								20.7	0.0123495	0.382703
8.24	-0.00430072	0.445488		8.24	0.00463719	-0.0362988		8.24	0.0445616	-0.110333																								20.75	0.0199742	0.254145
8.26	0.000538014	0.448269		8.26	-0.0006235	-0.0454777		8.26	0.0380571	-0.0502124																								20.8	0.00845839	0.304993
8.28	0.00388589	0.450193		8.28	-0.0006235	-0.0454777		8.28	0.0347801	-0.0199238																								20.85	0.0209933	0.462276
8.3	0.00835029	0.358142		8.3	-0.0006235	-0.0454777		8.3	0.0241014	0.0208987																								20.9	0.0138547	0.421775
8.32	0.0111691	0.300022		8.32	-0.0068096	-0.00060418		8.32	0.0199878	0.036624																								20.95	0.021688	0.29485
8.34	0.0141066	0.0910224		8.34	-0.00692994	0.000268756		8.34	0.0114396	0.022961																								21	0.0344936	0.408517
8.36	0.0157959	-0.0291673		8.36	-0.00692994	0.000268756		8.36	0.00901231	0.0190813																								21.05	0.0402855	0.561619
8.38	0.0166876	-0.184114		8.38	-0.00623719	-0.0181176		8.38	0.00905057	0.0627047																								21.1	0.0435721	0.747725
8.4	0.0171536	-0.265075		8.4	-0.00611917	-0.0212502		8.4	0.00905809	0.0712768																								21.15	0.0309164	0.658614
8.42	0.0165551	-0.336466		8.42	-0.00611917	-0.0212502		8.42	0.020998	0.1151																								21.2	0.0529189	0.468489
8.44	0.0162718	-0.370259		8.44	-0.0018899	-0.0691353		8.44	0.0224332	0.120368																								21.25	0.0412153	0.44829
8.46	0.0156695	-0.446922		8.46	-0.000309235	-0.0870321		8.46	0.0443195	0.138167																								21.3	0.044398	0.440875
8.48	0.0154121	-0.479676		8.48	-0.000309235	-0.0870321		8.48	0.0456427	0.138963																								21.35	0.0368788	0.411381
8.5	0.0163801	-0.591802		8.5	0.00271496	-0.0152211		8.5	0.0702152	0.116527																								21.4	0.0285836	0.436507
8.52	0.0167518	-0.634853		8.52	0.00471896	0.032365		8.52	0.0713356	0.109133																								21.45	0.0532491	0.353133
8.54	0.0199869	-0.739115		8.54	0.00471896	0.032365		8.54	0.0878627	5.58776e-05																								21.5	0.0284869	0.759421
8.56	0.0210973	-0.774899		8.56	0.00317867	0.080477		8.56	0.0884017	-0.00494693																								21.55	0.0205532	0.883138
8.58	0.0260083	-0.707424		8.58	0.00147594	0.133663		8.58	0.0923394	-0.0414902																								21.6	0.0352864	0.920379
8.6	0.0275052	-0.686857		8.6	0.00147594	0.133663		8.6	0.0905397	-0.0505956																								21.65	0.0156784	0.924905
8.62	0.0324859	-0.42688		8.62	0.00107321	0.0999845		8.62	0.0821915	-0.0928331																								21.7	0.0317346	0.881331
8.64	0.0338234	-0.35707		8.64	0.000320219	0.0370157		8.64	0.077152	-0.0963801																								21.75	0.0214257	0.850619
8.66	0.0369735	-0.151907		8.66	0.000320219	0.0370157		8.66	0.0606804	-0.107974																								21.8	0.0252602	0.93349
8.68	0.0377112	-0.103856		8.68	0.000280629	0.0406279		8.68	0.0530084	-0.0880464																								21.85	0.0472882	0.879058
8.7	0.037652	-0.00467121		8.7	0.000141865	0.0532884		8.7	0.0343343	-0.0395424																								21.9	0.0345321	0.759609
8.72	0.0376401	0.0153342		8.72	0.000141865	0.0532884		8.72	0.0260414	0.0100717																								21.95	0.0240435	0.428807
8.74	0.0339459	0.115645		8.74	0.000658846	0.0480211		8.74	0.0105132	0.102973																								22	0.00925922	0.202556
8.76	0.0333147	0.132785		8.76	0.00555611	-0.00187484		8.76	0.00421075	0.128109																								22.05	0.0182576	0.528341
8.78	0.0263138	0.242512		8.78	0.00555611	-0.00187484		8.78	-0.00504606	0.165029																								22.1	0.0348325	0.743371
8.8	0.0253228	0.258045		8.8	0.00555611	-0.00187484		8.8	-0.00727965	0.171457																								22.15	0.00610523	1.40292
8.82	0.0156036	0.314243		8.82	0.0131843	-0.0263646		8.82	-0.00988079	0.178943																								22.2	0.0425644	1.32042
8.84	0.0144985	0.320632		8.84	0.0134284	-0.0271482		8.84	-0.00751495	0.179546																								22.25	0.0555536	1.09359
8.86	0.00259164	0.262644		8.86	0.0134284	-0.0271482		8.86	-0.00532163	0.180105																								22.3	0.0957587	1.42697
8.88	0.00155385	0.25759		8.88	0.00981723	0.028022		8.88	0.000168879	0.152072																								22.35	0.188404	1.90283
8.9	-0.0120972	0.130622		8.9	0.00914216	0.0383353		8.9	0.00421302	0.131424																								22.4	0.0349924	2.25295
8.92	-0.0129416	0.122768		8.92	0.00914216	0.0383353		8.92	0.00977665	0.0807646																								22.45	0.0414887	1.99605
8.94	-0.0277748	-0.0481725		8.94	0.00341954	0.0323069		8.94	0.0130054	0.0513652																								22.5	0.115944	1.49611
8.96	-0.0283341	-0.0546178		8.96	0.00114984	0.0299159		8.96	0.0152311	0.00130355																								22.55	0.0656928	0.942709
8.98	-0.0433058	-0.113181		8.98	0.00114984	0.0299159		8.98	0.0162324	-0.0212189																								22.6	0.092332	0.704523
9	-0.0436243	-0.114274		9	-0.0050157	0.0536726		9	0.0127996	-0.0390498																								22.65	0.130406	0.410593
9.02	-0.0567867	-0.145487		9.02	-0.00930867	0.070214		9.02	0.0116347	-0.0451006																								22.7	0.0268962	0.694816
9.04	-0.0570584	-0.146234		9.04	-0.00930867	0.070214		9.04	0.0023454	-0.0614576																								22.75	0.0909459	0.743195
9.06	-0.0660216	-0.17088		9.06	-0.0131052	0.0783255		9.06	7.45744e-05	-0.0654562																								22.8	0.0607869	0.947253
9.08	-0.0661903	-0.170694		9.08	-0.0175078	0.0877322		9.08	-0.0129728	-0.0656952																								22.85	0.0952891	1.03166
9.1	-0.0693083	-0.167249		9.1	-0.0175078	0.0877322		9.1	-0.0150881	-0.0657339																								22.9	0.122724	0.991484
9.12	-0.0690267	-0.158594		9.12	-0.0151175	0.0770718		9.12	-0.0282903	-0.0343873																								22.95	0.163854	1.55375
9.14	-0.0654643	-0.0491122		9.14	-0.0104051	0.056056		9.14	-0.0294787	-0.0315658																								23	0.137607	1.92903
9.16	-0.0644211	-0.0379205		9.16	-0.0104051	0.056056		9.16	-0.039146	-0.00752044																								23.05	0.145342	0.957144
9.18	-0.0545033	0.0684797		9.18	-0.00885255	0.0573149		9.18	-0.0395123	-0.00645113																								23.1	0.167546	0.68466
9.2	-0.0525509	0.0744425		9.2	-0.0030137	0.0620493		9.2	-0.0429748	0.00706181																								23.15	0.113092	0.854728
9.22	-0.0378291	0.119404		9.22	-0.0030137	0.0620493		9.22	-0.0427444	0.00534721																								23.2	0.117207	1.18162
9.24	-0.0350717	0.11506		9.24	-0.00232498	0.0580473		9.24	-0.0403625	-0.0123762																								23.25	0.0547219	1.00009
9.26	-0.0179931	0.0881564		9.26	0.00522832	0.0141568		9.26	-0.0393363	-0.0123677																								23.3	0.034321	1.02679
9.28	-0.0147903	0.073738		9.28	0.00522832	0.0141568		9.28	-0.0332922	-0.0123176																								23.35	0.0329097	0.927657
9.3	0.00190869	-0.00143822		9.3	0.00522832	0.0141568		9.3	-0.031481	-0.00807091																								23.4	0.0368826	1.17299
9.32	0.00503579	0.00477893		9.32	0.005216	0.0132986		9.32	-0.0243287	0.00869871																								23.45	0.0290179	0.816965
9.34	0.019011	0.0325637		9.34	0.00521545	0.0132601		9.34	-0.0222261	0.00883208																								23.5	0.0891337	0.59266
9.36	0.0215747	0.0491193		9.36	0.00521545	0.0132601		9.36	-0.0162102	0.00921369																								23.55	0.11867	0.0715556
9.38	0.0315312	0.113415		9.38	-0.000296576	0.00750745		9.38	-0.0147051	0.0240361																								23.6	0.0796941	0.335239
9.4	0.0333321	0.125809		9.4	-0.00142089	0.00633404		9.4	-0.0114461	0.056131																								23.65	0.100128	0.460618
9.42	0.0394758	0.168089		9.42	-0.00142089	0.00633404		9.42	-0.0116637	0.055519																								23.7	0.0999055	0.519033
9.44	0.0407832	0.188208		9.44	-0.0078319	-0.0141729		9.44	-0.0120296	0.0544895																								23.75	0.0601244	0.69919
9.46	0.0447348	0.249015		9.46	-0.0105263	-0.0227913		9.46	-0.014958	0.0212258																								23.8	0.0708542	0.903503
9.48	0.0462299	0.258338		9.48	-0.0105263	-0.0227913		9.48	-0.0188432	-0.0229069																								23.85	0.0845597	0.920835
9.5	0.0502616	0.283478		9.5	-0.0133868	-0.0211551		9.5	-0.0246476	-0.0404601																								23.9	0.0748402	1.04252
9.52	0.0526849	0.26367		9.52	-0.0154787	-0.0199584		9.52	-0.0307689	-0.0589718																								23.95	0.0710005	0.426808
9.54	0.058548	0.215743		9.54	-0.0154787	-0.0199584		9.54	-0.0380656	-0.0618081																								24	0.0780026	0.144642
9.56	0.062157	0.190558		9.56	-0.0149901	-0.03316		9.56	-0.0441909	-0.0641891																								24.05	0.0313598	0.569802
9.58	0.0700285	0.135626		9.58	-0.0143956	-0.049223		9.58	-0.0498516	-0.0236201																								24.1	0.0405439	0.440252
9.6	0.0741299	0.109812		9.6	-0.0143956	-0.049223		9.6	-0.0536165	0.00336166																								24.15	0.0725275	0.36812
9.62	0.082225	0.0588627		9.62	-0.0131865	-0.0274296		9.62	-0.0535935	0.0524181																								24.2	0.0835007	0.454945
9.64	0.0851154	0.0543316		9.64	-0.0106708	0.0179122		9.64	-0.0535816	0.0779724																								24.25	0.115067	0.619184
9.66	0.0902943	0.0462128		9.66	-0.0106708	0.0179122		9.66	-0.0447746	0.0735028																								24.3	0.0972202	0.428892
9.68	0.0897812	0.041451		9.68	-0.0102455	0.0110194		9.68	-0.0412543	0.0717163																								24.35	0.0992144	0.147176
9.7	0.0889443	0.0336856		9.7	-0.0085239	-0.0168773		9.7	-0.023643	0.0368007																								24.4	0.0956848	0.227625
9.72	0.0832495	0.0507265		9.72	-0.0085239	-0.0168773		9.72	-0.0184228	0.0264511																								24.45	0.0360786	0.150188
9.74	0.0747792	0.076073		9.74	-0.00857615	-0.0193756		9.74	0.00386688	0.0204412																								24.5	0.0621819	0.19483
9.76	0.0633725	0.0714224		9.76	-0.00925334	-0.0517502		9.76	0.0084878	0.0191953																								24.55	0.0823566	0.229095
9.78	0.0478732	0.0651032		9.78	-0.00925334	-0.0517502		9.78	0.0281561	-0.032323																								24.6	0.0338837	0.243998
9.8	0.0318455	0.0679648		9.8	-0.00925334	-0.0517502		9.8	0.0307064	-0.0390033																								24.65	0.0766668	0.313782
9.82	0.0119258	0.0715212		9.82	-0.0100297	0.0141319		9.82	0.0401177	-0.0673472																								24.7	0.0287955	0.174671
9.84	-0.00623256	0.0729307		9.84	-0.0100748	0.0179553		9.84	0.0406957	-0.0690878																								24.75	0.0435534	0.0717139
9.86	-0.0268921	0.0745343		9.86	-0.0100748	0.0179553		9.86	0.0353383	-0.0898074																								24.8	0.0425606	0.135283
9.88	-0.0439828	0.0715398		9.88	-0.00922897	0.0149007		9.88	0.0343241	-0.0885789																								24.85	0.0454068	0.131999
9.9	-0.0617924	0.0684194		9.9	-0.00904162	0.0142241		9.9	0.0173136	-0.0675454																								24.9	0.0433803	0.109633
9.92	-0.0747698	-0.00981619		9.92	-0.00904162	0.0142241		9.92	0.0147096	-0.0669644																								24.95	0.0343872	0.0449147
9.94	-0.0871576	-0.0844979		9.94	-0.00753916	0.00302552		9.94	-0.00574474	-0.0624008																								25	0.0185289	0.169068
9.96	-0.0938772	-0.0920595		9.96	-0.00687096	-0.00195488		9.96	-0.00885831	-0.0625824																								25.05	0.0343872	0.0449147
9.98	-0.099752	-0.0986704		9.98	-0.00687096	-0.00195488		9.98	-0.0240749	-0.0634698
10	-0.0994965	-0.0565499		10	-0.00638231	-0.0313027		10	-0.0252722	-0.0591029
10.02	-0.0992921	-0.02284		10.02	-0.00600713	-0.0538357
10.04	-0.0930247	0.00476728		10.04	-0.00600713	-0.0538357
10.06	-0.088437	0.0249752		10.06	-0.00626115	-0.0482478
10.08	-0.078638	0.0282426		10.08	-0.00658553	-0.0411124
10.1	-0.072086	0.0304273		10.1	-0.00658553	-0.0411124
10.12	-0.062064	0.123932		10.12	-0.00646248	-0.0267055
10.14	-0.055953	0.180947		10.14	-0.00619203	0.00496051
10.16	-0.0487566	0.217442		10.16	-0.00619203	0.00496051
10.18	-0.0447633	0.237694		10.18	-0.00540418	0.0162137
10.2	-0.0420658	0.155201		10.2	-0.00196101	0.065394
10.22	-0.0407073	0.113654		10.22	-0.00196101	0.065394
10.24	-0.0421536	0.0210362		10.24	-0.00148858	0.0604279
10.26	-0.0428126	-0.0211675		10.26	0.00595021	-0.017768
10.28	-0.0461889	-0.158488		10.28	0.00595021	-0.017768
10.3	-0.0475754	-0.214881		10.3	0.00595021	-0.017768
10.32	-0.0497349	-0.35792		10.32	0.0135113	0.0156085
10.34	-0.0505303	-0.41061		10.34	0.0140524	0.0179967
10.36	-0.0485832	-0.512328		10.36	0.0140524	0.0179967
10.38	-0.0479435	-0.545743		10.38	0.017024	-0.0125957
10.4	-0.0401768	-0.654154		10.4	0.0177359	-0.0199245
10.42	-0.0379172	-0.685694		10.42	0.0177359	-0.0199245
10.44	-0.0241989	-0.557816		10.44	0.0158874	-0.0203007
10.46	-0.0206952	-0.525156		10.46	0.0150185	-0.0204776
10.48	-0.00242028	-0.105605		10.48	0.0150185	-0.0204776
10.5	0.0016328	-0.0125554		10.5	0.0113857	-0.0175835
10.52	0.0218632	0.191374		10.52	0.00845821	-0.0152514
10.54	0.0257053	0.230104		10.54	0.00845821	-0.0152514
10.56	0.0445152	0.342349		10.56	0.00657951	-0.00830247
10.58	0.0475186	0.360272		10.58	0.00406117	0.00101229
10.6	0.061299	0.252772		10.6	0.00406117	0.00101229
10.62	0.0631032	0.238698		10.62	0.00484836	-0.0070949
10.64	0.0687872	0.0172439		10.64	0.00667839	-0.0259421
10.66	0.0693759	-0.00569258		10.66	0.00667839	-0.0259421
10.68	0.065415	-0.238689		10.68	0.00820704	-0.0232697
10.7	0.065108	-0.256748		10.7	0.0154493	-0.0106089
10.72	0.0522895	-0.310528		10.72	0.0154493	-0.0106089
10.74	0.0516146	-0.313359		10.74	0.0158347	-0.00967594
10.76	0.0332704	-0.133315		10.76	0.023513	0.0089114
10.78	0.0327401	-0.12811		10.78	0.023513	0.0089114
10.8	0.0141069	0.135279		10.8	0.023513	0.0089114
10.82	0.0137861	0.140445		10.82	0.0231739	0.00359384
10.84	0.000969765	0.361065		10.84	0.0231449	0.00313962
10.86	0.000841994	0.365851		10.86	0.0231449	0.00313962
10.88	-0.00242322	0.488152		10.88	0.014638	0.0225698
10.9	-0.00200038	0.491899		10.9	0.0124419	0.0275858
10.92	0.0046744	0.551053		10.92	0.0124419	0.0275858
10.94	0.00590471	0.54366		10.94	0.00253129	0.00847189
10.96	0.0197713	0.460333		10.96	-0.00238716	-0.00101404
10.98	0.0216394	0.442728		10.98	-0.00238716	-0.00101404
11	0.0378352	0.290099		11	-0.00747996	0.0235209
11.02	0.0397252	0.264971		11.02	-0.0117864	0.0442673
11.04	0.052915	0.0896037		11.04	-0.0117864	0.0442673
11.06	0.0539612	0.0642348		11.06	-0.0112791	0.0302607
11.08	0.06002	-0.0826821		11.08	-0.0105649	0.0105441
11.1	0.0594484	-0.113537		11.1	-0.0105649	0.0105441
11.12	0.0566412	-0.265077		11.12	-0.00802327	-0.0120576
11.14	0.0541218	-0.253313		11.14	-0.00176574	-0.0677028
11.16	0.0434565	-0.203514		11.16	-0.00176574	-0.0677028
11.18	0.0393316	-0.216689		11.18	-0.000460016	-0.0701763
11.2	0.0240911	-0.265367		11.2	0.00627632	-0.0829374
11.22	0.0193868	-0.272103		11.22	0.00627632	-0.0829374
11.24	0.0040662	-0.29404		11.24	0.00629467	-0.0819168
11.26	0.000237683	-0.23727		11.26	0.00678767	-0.0544855
11.28	-0.01084	-0.0730049		11.28	0.00678767	-0.0544855
11.3	-0.0124069	-0.0456582		11.3	0.00678767	-0.0544855
11.32	-0.0164609	0.0250971		11.32	1.80906e-06	-0.0114438
11.34	-0.0150476	0.0260013		11.34	-0.000674397	-0.00715472
11.36	-0.0117605	0.0281042		11.36	-0.000674397	-0.00715472
11.38	-0.00776843	0.012071		11.38	-0.00869894	0.0723047
11.4	0.000614417	-0.0215967		11.4	-0.0109243	0.0943402
11.42	0.00561245	-0.0415914		11.42	-0.0109243	0.0943402
11.44	0.015122	-0.0796345		11.44	-0.0152295	0.128478
11.46	0.0188626	-0.0646416		11.46	-0.0174832	0.146348
11.48	0.0253304	-0.0387184		11.48	-0.0174832	0.146348
11.5	0.0257453	0.0315976		11.5	-0.017134	0.131204
11.52	0.0263989	0.142346		11.52	-0.0168244	0.11777
11.54	0.0224999	0.174497		11.54	-0.0168244	0.11777
11.56	0.0168955	0.220713		11.56	-0.0140818	0.103776
11.58	0.00920624	0.297591		11.58	-0.010026	0.083082
11.6	-0.000896076	0.398594		11.6	-0.010026	0.083082
11.62	-0.010565	0.403167		11.62	-0.00764472	0.0684435
11.64	-0.0221884	0.408665		11.64	-0.00142722	0.0302218
11.66	-0.0314716	0.260262		11.66	-0.00142722	0.0302218
11.68	-0.04169	0.0969076		11.68	-0.00055954	0.016633
11.7	-0.0485312	-0.0723406		11.7	0.00434044	-0.0601062
11.72	-0.0554291	-0.242989		11.72	0.00434044	-0.0601062
11.74	-0.0586845	-0.361065		11.74	0.00435929	-0.0601548
11.76	-0.0616913	-0.47012		11.76	0.0051273	-0.0621362
11.78	-0.0612885	-0.441555		11.78	0.0051273	-0.0621362
11.8	-0.0609479	-0.417396		11.8	0.0051273	-0.0621362
11.82	-0.0576978	-0.326423		11.82	0.00241619	0.0193545
11.84	-0.0551823	-0.25601		11.84	0.00210642	0.0286655
11.86	-0.0484317	-0.151878		11.86	0.00210642	0.0286655
11.88	-0.0436549	-0.0781935		11.88	-0.000952598	-0.0412823
11.9	-0.0436549	-0.0781935		11.9	-0.00186135	-0.0620617
11.92	-0.0436549	-0.0781935		11.92	-0.00186135	-0.0620617
11.94	-0.0353092	-0.150801		11.94	-0.00358098	-0.0863911
11.96	-0.0303962	-0.193544		11.96	-0.00452961	-0.0998122
11.98	-0.0303962	-0.193544		11.98	-0.00452961	-0.0998122
12	-0.0303962	-0.193544		12	-0.00479515	-0.0774085
12.02	-0.0248299	-0.129933		12.02	-0.00504224	-0.0565608
12.04	-0.0221288	-0.0990655		12.04	-0.00504224	-0.0565608
12.06	-0.0221288	-0.0990655		12.06	-0.00433898	-0.0494499
12.08	-0.0221288	-0.0990655		12.08	-0.00324591	-0.0383975
12.1	-0.0128419	0.215494		12.1	-0.00324591	-0.0383975
12.12	-0.00917859	0.339575		12.12	-0.00222153	-0.0455199
12.14	-0.00917859	0.339575		12.14	0.000619596	-0.0652742
12.16	-0.00917859	0.339575		12.16	0.000619596	-0.0652742
12.18	0.00887045	0.37714		12.18	0.00122793	-0.0621444
12.2	0.0145402	0.388941		12.2	0.00501139	-0.042679
12.22	0.0145402	0.388941		12.22	0.00501139	-0.042679
12.24	0.0145402	0.388941		12.24	0.00503192	-0.0422125
12.26	0.0390052	0.270337		12.26	0.00671877	-0.00389008
12.28	0.0449392	0.24157		12.28	0.00671877	-0.00389008
12.3	0.0449392	0.24157		12.3	0.00671877	-0.00389008
12.32	0.0449392	0.24157		12.32	0.00337135	0.0318878
12.34	0.0648969	-0.130904		12.34	0.00293866	0.0365124
12.36	0.0684567	-0.197341		12.36	0.00293866	0.0365124
12.38	0.0684567	-0.197341		12.38	-0.00353917	0.0269174
12.4	0.0684567	-0.197341		12.4	-0.00559553	0.0238715
12.42	0.0739461	-0.259179		12.42	-0.00559553	0.0238715
12.44	0.0746075	-0.266629		12.44	-0.0109075	0.00720893
12.46	0.0746075	-0.266629		12.46	-0.0139932	-0.0024702
12.48	0.0746075	-0.266629		12.48	-0.0139932	-0.0024702
12.5	0.0627079	-0.033372		12.5	-0.0152626	-0.00955682
12.52	0.0618984	-0.0175039		12.52	-0.0165017	-0.0164736
12.54	0.0618984	-0.0175039		12.54	-0.0165017	-0.0164736
12.56	0.0508207	-0.0155289		12.56	-0.0144353	-0.0159689
12.58	0.0421806	-0.0139885		12.58	-0.0110577	-0.0151439
12.6	0.0421806	-0.0139885		12.6	-0.0110577	-0.0151439
12.62	0.0363354	-0.0342486		12.62	-0.00852885	-0.00820129
12.64	0.0109761	-0.122146		12.64	-0.00106565	0.0122882
12.66	0.0109761	-0.122146		12.66	-0.00106565	0.0122882
12.68	0.0109761	-0.122146		12.68	-4.15419e-05	0.0107076
12.7	-0.0093427	-0.220916		12.7	0.00702412	-0.000197656
12.72	-0.0140216	-0.24366		12.72	0.00702412	-0.000197656
12.74	-0.0140216	-0.24366		12.74	0.00702425	-0.000193075
12.76	-0.0209537	-0.222921		12.76	0.0082846	0.0444378
12.78	-0.0298362	-0.196348		12.78	0.0082846	0.0444378
12.8	-0.0298362	-0.196348		12.8	0.0082846	0.0444378
12.82	-0.0299782	-0.189431		12.82	0.00341604	0.0343387
12.84	-0.0320599	-0.0879949		12.84	0.0027117	0.0328777
12.86	-0.0320599	-0.0879949		12.86	0.0027117	0.0328777
12.88	-0.0320599	-0.0879949		12.88	-0.00285061	0.0148164
12.9	-0.0301838	0.0372201		12.9	-0.00473328	0.00870326
12.92	-0.0293383	0.0936472		12.92	-0.00473328	0.00870326
12.94	-0.0293383	0.0936472		12.94	-0.00644983	0.000954023
12.96	-0.0297467	0.139008		12.96	-0.00749909	-0.00378279
12.98	-0.0306352	0.237714		12.98	-0.00749909	-0.00378279
13	-0.0306352	0.237714		13	-0.00486919	-0.00768579
13.02	-0.0306352	0.237714		13.02	-0.00217693	-0.0116813
13.04	-0.0390985	0.154773		13.04	-0.00217693	-0.0116813
13.06	-0.0396352	0.149513		13.06	0.00183769	-0.00999516
13.08	-0.0396352	0.149513		13.08	0.00874274	-0.00709501
13.1	-0.0454851	0.111612		13.1	0.00874274	-0.00709501
13.12	-0.049973	0.0825356		13.12	0.0110817	0.000886856
13.14	-0.049973	0.0825356		13.14	0.0184414	0.0260027
13.16	-0.0500968	0.0862181		13.16	0.0184414	0.0260027
13.18	-0.05062	0.101778		13.18	0.0187107	0.0214545
13.2	-0.05062	0.101778		13.2	0.0207901	-0.0136607
13.22	-0.05062	0.101778		13.22	0.0207901	-0.0136607
13.24	-0.0387285	0.118666		13.24	0.0207901	-0.0136607
13.26	-0.0360629	0.122452		13.26	0.0149769	-0.0202585
13.28	-0.0360629	0.122452		13.28	0.0149074	-0.0203374
13.3	-0.0245548	0.0946129		13.3	0.0149074	-0.0203374
13.32	-0.0100498	0.0595239		13.32	0.00675646	-0.000697458
13.34	-0.0100498	0.0595239		13.34	0.00544815	0.00245497
13.36	-0.0082706	0.0433418		13.36	0.00544815	0.00245497
13.38	0.0161519	-0.17879		13.38	0.000328111	-0.0128089
13.4	0.0161519	-0.17879		13.4	-0.001516	-0.0183065
13.42	0.0161519	-0.17879		13.42	-0.001516	-0.0183065
13.44	0.0277666	-0.144304		13.44	-0.00260659	-0.0180195
13.46	0.032902	-0.129056		13.46	-0.00330765	-0.017835
13.48	0.032902	-0.129056		13.48	-0.00330765	-0.017835
13.5	0.0344189	-0.0938143		13.5	-0.00273936	-0.0145431
13.52	0.0376583	-0.018552		13.52	-0.00212917	-0.0110083
13.54	0.0376583	-0.018552		13.54	-0.00212917	-0.0110083
13.56	0.0376583	-0.018552		13.56	-0.00223296	-0.0141131
13.58	0.0356609	0.0644907		13.58	-0.00242094	-0.0197362
13.6	0.0355434	0.0693774		13.6	-0.00242094	-0.0197362
13.62	0.0355434	0.0693774		13.62	-0.00343462	-0.0151424
13.64	0.0338412	0.0639483		13.64	-0.0068429	0.000303494
13.66	0.0325567	0.0598515		13.66	-0.0068429	0.000303494
13.68	0.0325567	0.0598515		13.68	-0.00760564	0.00324315
13.7	0.0321232	0.0699499		13.7	-0.0142663	0.0289141
13.72	0.0303386	0.111521		13.72	-0.0142663	0.0289141
13.74	0.0303386	0.111521		13.74	-0.0142663	0.0289141
13.76	0.0303386	0.111521		13.76	-0.0206561	0.0143591
13.78	0.0265095	0.0236138		13.78	-0.0208115	0.0140052
13.8	0.0256744	0.00444068		13.8	-0.0208115	0.0140052
13.82	0.0256744	0.00444068		13.82	-0.0222958	-0.0214547
13.84	0.0214573	-0.0647014		13.84	-0.0225582	-0.0277238
13.86	0.0162288	-0.150429		13.86	-0.0225582	-0.0277238
13.88	0.0162288	-0.150429		13.88	-0.0192447	0.00253864
13.9	0.0153399	-0.14844		13.9	-0.0179769	0.014117
13.92	0.00387655	-0.12279		13.92	-0.0179769	0.014117
13.94	0.00387655	-0.12279		13.94	-0.0125313	-0.000997882
13.96	0.00387655	-0.12279		13.96	-0.00885204	-0.0112101
13.98	-0.00426604	0.0149318		13.98	-0.00885204	-0.0112101
14	-0.00779791	0.074669		14	-0.00438213	-0.0184021
14.02	-0.00779791	0.074669		14.02	0.000652439	-0.0265027
14.04	-0.011248	0.0900019		14.04	0.000652439	-0.0265027
14.06	-0.01848	0.122142		14.06	0.00262479	-0.00133023
14.08	-0.01848	0.122142		14.08	0.00638926	0.0467145
14.1	-0.01848	0.122142		14.1	0.00638926	0.0467145
14.12	-0.02974	0.0205628		14.12	0.0064709	0.0458178
14.14	-0.0303515	0.0150457		14.14	0.00676491	0.0425883
14.16	-0.0303515	0.0150457		14.16	0.00676491	0.0425883
14.18	-0.0372531	-0.0567258		14.18	0.00642656	0.038507
14.2	-0.0423753	-0.109993		14.2	0.00303963	-0.00234867
14.22	-0.0423753	-0.109993		14.22	0.00303963	-0.00234867
14.24	-0.0433881	-0.12011		14.24	0.00303963	-0.00234867
14.26	-0.0474519	-0.160705		14.26	0.00303963	-0.00234867
14.28	-0.0474519	-0.160705		14.28	0.00303963	-0.00234867
14.3	-0.0474519	-0.160705		14.3	0.00303963	-0.00234867
14.32	-0.0398383	-0.0644674		14.32	0.00357364	-0.0511851
14.34	-0.0382234	-0.0440545		14.34	0.00367699	-0.0606369
14.36	-0.0382234	-0.0440545		14.36	0.00367699	-0.0606369
14.38	-0.0280265	0.0282096		14.38	0.00367699	-0.0606369
14.4	-0.0155894	0.116349		14.4	0.00367699	-0.0606369
14.42	-0.0155894	0.116349		14.42	0.0050325	-0.0390654
14.44	-0.0136582	0.119817		14.44	0.0101268	0.0420059
14.46	0.00981396	0.161968		14.46	0.0101268	0.0420059
14.48	0.00981396	0.161968		14.48	0.0101268	0.0420059
14.5	0.00981396	0.161968		14.5	0.0101268	0.0420059
14.52	0.020684	0.0596727		14.52	0.0107117	0.030447
14.54	0.0253087	0.0161507		14.54	0.0141536	-0.0375756
14.56	0.0253087	0.0161507		14.56	0.0141536	-0.0375756
14.58	0.0254549	-0.00710067		14.58	0.0141536	-0.0375756
14.6	0.0257557	-0.0549463		14.6	0.0141536	-0.0375756
14.62	0.0257557	-0.0549463		14.62	0.0135126	-0.032078
14.64	0.0257557	-0.0549463		14.64	0.00617456	0.0308604
14.66	0.0171783	-0.117194		14.66	0.00617456	0.0308604
14.68	0.016751	-0.120295		14.68	0.00617456	0.0308604
14.7	0.016751	-0.120295		14.7	0.00617456	0.0308604
14.72	0.0122988	-0.0821457		14.72	0.00596159	0.0301125
14.74	0.00904904	-0.0542986		14.74	-0.00763861	-0.0176479
14.76	0.00904904	-0.0542986		14.76	-0.00763861	-0.0176479
14.78	0.00909565	-0.0281001		14.78	-0.00763861	-0.0176479
14.8	0.00927804	0.074403		14.8	-0.00763861	-0.0176479
14.82	0.00927804	0.074403		14.82	-0.00763861	-0.0176479
14.84	0.00927804	0.074403		14.84	-0.0154375	-0.0245138
14.86	0.0138603	0.116945		14.86	-0.0158436	-0.0248713
14.88	0.014805	0.125717		14.88	-0.0158436	-0.0248713
14.9	0.014805	0.125717		14.9	-0.0158436	-0.0248713
14.92	0.0159145	0.0826027		14.92	-0.0158436	-0.0248713
14.94	0.0172457	0.0308722		14.94	-0.0113866	0.0371804
14.96	0.0172457	0.0308722		14.96	-0.0108108	0.0451969
14.98	0.0167728	0.0258424		14.98	-0.0108108	0.0451969
15	0.0113401	-0.0319357		15	-0.0108108	0.0451969
15.02	0.0113401	-0.0319357		15.02	-0.0108108	0.0451969
15.04	0.0113401	-0.0319357		15.04	-0.00302796	-0.00411243
15.06	0.00335002	-0.00902738		15.06	-0.00132734	-0.014887
15.08	1.61505e-05	0.000531193		15.08	-0.00132734	-0.014887
15.1	1.61505e-05	0.000531193		15.1	-0.00132734	-0.014887
15.12	-0.0030964	0.020684		15.12	-0.00132734	-0.014887
15.14	-0.00938457	0.061398		15.14	-0.000763451	-0.0033705
15.16	-0.00938457	0.061398		15.16	-0.000581217	0.000351296
15.18	-0.00938457	0.061398		15.18	-0.000581217	0.000351296
15.2	-0.0123433	0.0768127		15.2	-0.000581217	0.000351296
15.22	-0.0124775	0.077512		15.22	-0.000581217	0.000351296
15.24	-0.0124775	0.077512		15.24	-0.00557065	0.00525673
15.26	-0.0111504	0.0300265		15.26	-0.00780343	0.00745192
15.28	-0.0101977	-0.00406239		15.28	-0.00780343	0.00745192
15.3	-0.0101977	-0.00406239		15.3	-0.00780343	0.00745192
15.32	-0.00908249	-0.0178207		15.32	-0.00780343	0.00745192
15.34	-0.00482649	-0.0703292		15.34	-0.00832011	0.00543789
15.36	-0.00482649	-0.0703292		15.36	-0.00862888	0.00423428
15.38	-0.00482649	-0.0703292		15.38	-0.00862888	0.00423428
15.4	0.00194218	-0.0617182		15.4	-0.00862888	0.00423428
15.42	0.00329793	-0.0599934		15.42	-0.00862888	0.00423428
15.44	0.00329793	-0.0599934		15.44	-0.00226522	0.0159418
15.46	0.0078881	-0.0242084		15.46	0.00271419	0.0251026
15.48	0.0133063	0.0180315		15.48	0.00271419	0.0251026
15.5	0.0133063	0.0180315		15.5	0.00271419	0.0251026
15.52	0.0138679	0.0211744		15.52	0.00271419	0.0251026
15.54	0.0199813	0.0553833		15.54	0.00791799	0.022859
15.56	0.0199813	0.0553833		15.56	0.0132035	0.0205802
15.58	0.0199813	0.0553833		15.58	0.0132035	0.0205802
15.6	0.0171302	0.0618164		15.6	0.0132035	0.0205802
15.62	0.0159637	0.0644485		15.62	0.0132035	0.0205802
15.64	0.0159637	0.0644485		15.64	0.0114054	0.0111246
15.66	0.0104901	0.0616541		15.66	0.0090334	-0.00134891
15.68	-0.000367723	0.0561111		15.68	0.0090334	-0.00134891
15.7	-0.000367723	0.0561111		15.7	0.0090334	-0.00134891
15.72	-0.000367723	0.0561111		15.72	0.0090334	-0.00134891
15.74	-0.0193061	0.0344329		15.74	0.00416951	0.0101494
15.76	-0.0200816	0.0335452		15.76	-0.00424596	0.0300437
15.78	-0.0200816	0.0335452		15.78	-0.00424596	0.0300437
15.8	-0.0253884	-0.00626428		15.8	-0.00424596	0.0300437
15.82	-0.029135	-0.0343691		15.82	-0.00424596	0.0300437
15.84	-0.029135	-0.0343691		15.84	-0.00570653	0.0236317
15.86	-0.0272956	-0.0386387		15.86	-0.00909256	0.00876677
15.88	-0.0204455	-0.0545394		15.88	-0.00909256	0.00876677
15.9	-0.0204455	-0.0545394		15.9	-0.00909256	0.00876677
15.92	-0.0204455	-0.0545394		15.92	-0.00909256	0.00876677
15.94	-0.00421392	-0.0544898		15.94	-0.00717697	0.00168048
15.96	-0.00105727	-0.0544801		15.96	-0.00099093	-0.0212033
15.98	-0.00105727	-0.0544801		15.98	-0.00099093	-0.0212033
16	0.00552036	-0.0584942		16	-0.00099093	-0.0212033
16.02	0.0131586	-0.0631555		16.02	-0.00099093	-0.0212033
16.04	0.0131586	-0.0631555		16.04	8.82022e-05	-0.0204161
16.06	0.0129791	-0.0630724		16.06	0.00530025	-0.0166139
16.08	0.0111237	-0.0622131		16.08	0.00530025	-0.0166139
16.1	0.0111237	-0.0622131		16.1	0.00530025	-0.0166139
16.12	0.0111237	-0.0622131		16.12	0.00530025	-0.0166139
16.14	0.00050037	-0.0258301		16.14	0.00452976	-0.0119861
16.16	-0.00376096	-0.0112358		16.16	-0.00192647	0.0267919
16.18	-0.00376096	-0.0112358		16.18	-0.00192647	0.0267919
16.2	-0.00817798	0.0119589		16.2	-0.00192647	0.0267919
16.22	-0.0167822	0.0571414		16.22	-0.00192647	0.0267919
16.24	-0.0167822	0.0571414		16.24	-0.00237878	0.0259933
16.26	-0.0167822	0.0571414		16.26	-0.0127726	0.00764108
16.28	-0.015163	0.0739429		16.28	-0.0127726	0.00764108
16.3	-0.0151038	0.0745572		16.3	-0.0127726	0.00764108
16.32	-0.0151038	0.0745572		16.32	-0.0127726	0.00764108
16.34	-0.00560062	0.0320393		16.34	-0.0127726	0.00764108
16.36	0.000996961	0.00252145		16.36	-0.010123	-0.0114823
16.38	0.000996961	0.00252145		16.38	-0.01006	-0.0119368
16.4	0.00487338	-0.0132197		16.4	-0.01006	-0.0119368
16.42	0.018965	-0.070442		16.42	-0.01006	-0.0119368
16.44	0.018965	-0.070442		16.44	-0.01006	-0.0119368
16.46	0.018965	-0.070442		16.46	0.00319228	-0.0125878
16.48	0.0245514	-0.0493214		16.48	0.00447303	-0.0126507
16.5	0.0256057	-0.0453357		16.5	0.00447303	-0.0126507
16.52	0.0256057	-0.0453357		16.52	0.00447303	-0.0126507
16.54	0.0220977	-0.0208454		16.54	0.00447303	-0.0126507
16.56	0.01809	0.00713353		16.56	0.0109132	0.00791091
16.58	0.01809	0.00713353		16.58	0.0120769	0.0116263
16.6	0.0168251	0.0111303		16.6	0.0120769	0.0116263
16.62	0.00438039	0.0504534		16.62	0.0120769	0.0116263
16.64	0.00438039	0.0504534		16.64	0.0120769	0.0116263
16.66	0.00438039	0.0504534		16.66	0.00583498	-0.0115054
16.68	-0.00263781	0.0399924		16.68	0.00409536	-0.0179522
16.7	-0.00539739	0.0358791		16.7	0.00409536	-0.0179522
16.72	-0.00539739	0.0358791		16.72	0.00409536	-0.0179522
16.74	-0.00582316	0.0154099		16.74	0.00409536	-0.0179522
16.76	-0.00663769	-0.0237496		16.76	-0.00371566	-0.0274141
16.78	-0.00663769	-0.0237496		16.78	-0.00679669	-0.0311464
16.8	-0.00663769	-0.0237496		16.8	-0.00679669	-0.0311464
16.82	-0.000804991	-0.0705776		16.82	-0.00679669	-0.0311464
16.84	-0.000617058	-0.0720864		16.84	-0.00679669	-0.0311464
16.86	-0.000617058	-0.0720864		16.86	-0.00630169	-0.019173
16.88	0.00518497	-0.0623601		16.88	-0.00603774	-0.0127884
16.9	0.00914586	-0.0557202		16.9	-0.00603774	-0.0127884
16.92	0.00914586	-0.0557202		16.92	-0.00603774	-0.0127884
16.94	0.0111823	-0.0466212		16.94	-0.00603774	-0.0127884
16.96	0.018411	-0.0143234		16.96	-0.000582008	-0.0101458
16.98	0.018411	-0.0143234		16.98	0.00325175	-0.0082888
17	0.018411	-0.0143234		17	0.00325175	-0.0082888
17.02	0.0212578	0.00807744		17.02	0.00325175	-0.0082888
17.04	0.0217788	0.0121768		17.04	0.00325175	-0.0082888
17.06	0.0217788	0.0121768		17.06	0.00534553	0.013893
17.08	0.0185426	0.0211129		17.08	0.00725985	0.0341735
17.1	0.0149053	0.0311568		17.1	0.00725985	0.0341735
17.12	0.0149053	0.0311568		17.12	0.00725985	0.0341735
17.14	0.0134174	0.0302159		17.14	0.00725985	0.0341735
17.16	-0.000541842	0.0213892		17.16	0.00461838	0.0156399
17.18	-0.000541842	0.0213892		17.18	0.0014858	-0.00633955
17.2	-0.000541842	0.0213892		17.2	0.0014858	-0.00633955
17.22	-0.0113019	0.00441237		17.22	0.0014858	-0.00633955
17.24	-0.0154485	-0.00212994		17.24	0.0014858	-0.00633955
17.26	-0.0154485	-0.00212994		17.26	-0.000917561	-0.00905268
17.28	-0.0168853	-0.0147617		17.28	-0.00463651	-0.013251
17.3	-0.0195852	-0.0384972		17.3	-0.00463651	-0.013251
17.32	-0.0195852	-0.0384972		17.32	-0.00463651	-0.013251
17.34	-0.0195852	-0.0384972		17.34	-0.00463651	-0.013251
17.36	-0.0112719	-0.0581479		17.36	-0.0037918	-0.00966864
17.38	-0.0110398	-0.0586965		17.38	-0.00205837	-0.00231742
17.4	-0.0110398	-0.0586965		17.4	-0.00205837	-0.00231742
17.42	-0.00391553	-0.000857777		17.42	-0.00205837	-0.00231742
17.44	0.000866668	0.0379667		17.44	-0.00205837	-0.00231742
17.46	0.000866668	0.0379667		17.46	5.4218e-05	-0.00394078
17.48	0.00143354	0.0492693		17.48	0.00598256	-0.00849625
17.5	0.00339893	0.088456		17.5	0.00598256	-0.00849625
17.52	0.00339893	0.088456		17.52	0.00598256	-0.00849625
17.54	0.00339893	0.088456		17.54	0.00598256	-0.00849625
17.56	-0.0057265	0.0422431		17.56	0.00666245	0.00397418
17.58	-0.00734486	0.0340474		17.58	0.00941955	0.0545445
17.6	-0.00734486	0.0340474		17.6	0.00941955	0.0545445
17.62	-0.013999	0.00307235		17.62	0.00941955	0.0545445
17.64	-0.0213572	-0.0311803		17.64	0.00941955	0.0545445
17.66	-0.0213572	-0.0311803		17.66	0.00880346	0.0429424
17.68	-0.0215175	-0.0346069		17.68	0.00478381	-0.0327544
17.7	-0.0229542	-0.0653148		17.7	0.00478381	-0.0327544
17.72	-0.0229542	-0.0653148		17.72	0.00478381	-0.0327544
17.74	-0.0229542	-0.0653148		17.74	0.00478381	-0.0327544
17.76	-0.0106165	-0.0486285		17.76	0.00435174	-0.0338768
17.78	-0.00595751	-0.0423275		17.78	-0.00157135	-0.0492635
17.8	-0.00595751	-0.0423275		17.8	-0.00157135	-0.0492635
17.82	0.00271307	-0.0284582		17.82	-0.00157135	-0.0492635
17.84	0.018717	-0.00285853		17.84	-0.00157135	-0.0492635
17.86	0.018717	-0.00285853		17.86	-0.00157504	-0.0491543
17.88	0.018717	-0.00285853		17.88	-0.00277374	-0.0137202
17.9	0.031487	-0.019989		17.9	-0.00277374	-0.0137202
17.92	0.0317889	-0.0203939		17.92	-0.00277374	-0.0137202
17.94	0.0317889	-0.0203939		17.94	-0.00277374	-0.0137202
17.96	0.0266791	-0.0428147		17.96	-0.00277374	-0.0137202
17.98	0.0233068	-0.0576121		17.98	4.85746e-05	0.000778967
18	0.0233068	-0.0576121		18	0.000234618	0.00173474
18.02	0.0184298	-0.0608637		18.02	0.000234618	0.00173474
18.04	0.00190927	-0.0718783		18.04	0.000234618	0.00173474
18.06	0.00190927	-0.0718783		18.06	0.000234618	0.00173474
18.08	0.00190927	-0.0718783		18.08	0.000861453	0.0109117
18.1	-0.0115113	-0.00347168		18.1	0.000952442	0.0122437
18.12	-0.0138162	0.00827682		18.12	0.000952442	0.0122437
18.14	-0.0138162	0.00827682		18.14	0.000952442	0.0122437
18.16	-0.013405	0.0533681		18.16	0.000952442	0.0122437
18.18	-0.0129576	0.102426		18.18	-0.0030309	0.0241699
18.2	-0.0129576	0.102426		18.2	-0.00397543	0.0269978
18.22	-0.0117187	0.107308		18.22	-0.00397543	0.0269978
18.24	-0.0010957	0.149173		18.24	-0.00397543	0.0269978
18.26	-0.0010957	0.149173		18.26	-0.00397543	0.0269978
18.28	-0.0010957	0.149173		18.28	-0.0084287	0.00984688
18.3	0.00510547	0.125183		18.3	-0.00996572	0.00392735
18.32	0.00739963	0.116308		18.32	-0.00996572	0.00392735
18.34	0.00739963	0.116308		18.34	-0.00996572	0.00392735
18.36	0.00623289	0.0852344		18.36	-0.00996572	0.00392735
18.38	0.00411727	0.02889		18.38	-0.00972046	0.0134109
18.4	0.00411727	0.02889		18.4	-0.00960425	0.0179046
18.42	0.00411727	0.02889		18.42	-0.00960425	0.0179046
18.44	-0.0065425	-0.0375751		18.44	-0.00960425	0.0179046
18.46	-0.00674934	-0.0388648		18.46	-0.00960425	0.0179046
18.48	-0.00674934	-0.0388648		18.48	-0.00528974	-0.00144734
18.5	-0.0115653	-0.0373557		18.5	-0.00257261	-0.0136345
18.52	-0.0146903	-0.0363764		18.52	-0.00257261	-0.0136345
18.54	-0.0146903	-0.0363764		18.54	-0.00257261	-0.0136345
18.56	-0.0144284	-0.0301581		18.56	-0.00257261	-0.0136345
18.58	-0.0135615	-0.00957124		18.58	0.000448717	-0.00287808
18.6	-0.0135615	-0.00957124		18.6	0.00293401	0.00596995
18.62	-0.0135615	-0.00957124		18.62	0.00293401	0.00596995
18.64	-0.00685049	-0.0172691		18.64	0.00293401	0.00596995
18.66	-0.00573514	-0.0185484		18.66	0.00293401	0.00596995
18.68	-0.00573514	-0.0185484		18.68	0.0021263	0.0227398
18.7	-0.00181275	-0.0274124		18.7	0.00126434	0.0406358
18.72	0.00238582	-0.0369004		18.72	0.00126434	0.0406358
18.74	0.00238582	-0.0369004		18.74	0.00126434	0.0406358
18.76	0.00286378	-0.0354595		18.76	0.00126434	0.0406358
18.78	0.00679088	-0.0236203		18.78	-0.000353378	0.0171951
18.8	0.00679088	-0.0236203		18.8	-0.00259802	-0.0153295
18.82	0.00679088	-0.0236203		18.82	-0.00259802	-0.0153295
18.84	0.00737436	0.0493688		18.84	-0.00259802	-0.0153295
18.86	0.0075858	0.0758185		18.86	-0.00259802	-0.0153295
18.88	0.0075858	0.0758185		18.88	-0.00207499	-0.0259778
18.9	0.00707037	0.0867528		18.9	-0.00112024	-0.0454154
18.92	0.00615214	0.106232		18.92	-0.00112024	-0.0454154
18.94	0.00615214	0.106232		18.94	-0.00112024	-0.0454154
18.96	0.00615214	0.106232		18.96	-0.00112024	-0.0454154
18.98	0.00275807	0.0338459		18.98	0.000261252	-0.0318715
19	0.00270647	0.0327455		19	0.00365979	0.00144704
19.02	0.00270647	0.0327455		19.02	0.00365979	0.00144704
19.04	-0.000588003	-0.0254522		19.04	0.00365979	0.00144704
19.06	-0.00268959	-0.0625772		19.06	0.00365979	0.00144704
19.08	-0.00268959	-0.0625772		19.08	0.00362498	1.49399e-05
19.1	-0.00392057	-0.0670732		19.1	0.00350445	-0.00494342
19.12	-0.00790471	-0.0816246		19.12	0.00350445	-0.00494342
19.14	-0.00790471	-0.0816246		19.14	0.00350445	-0.00494342
19.16	-0.00790471	-0.0816246		19.16	0.00350445	-0.00494342
19.18	-0.00924519	-0.00410925		19.18	0.00253412	-0.00777178
19.2	-0.00946061	0.00834757		19.2	-0.00259117	-0.0227112
19.22	-0.00946061	0.00834757		19.22	-0.00259117	-0.0227112
19.24	-0.00798658	0.0352354		19.24	-0.00259117	-0.0227112
19.26	-0.0064342	0.0635523		19.26	-0.00259117	-0.0227112
19.28	-0.0064342	0.0635523		19.28	-0.00297943	-0.022063
19.3	-0.00601086	0.0648704		19.3	-0.00670975	-0.0158354
19.32	-0.00267326	0.0752623		19.32	-0.00670975	-0.0158354
19.34	-0.00267326	0.0752623		19.34	-0.00670975	-0.0158354
19.36	-0.00267326	0.0752623		19.36	-0.00670975	-0.0158354
19.38	-0.00305683	0.0453796		19.38	-0.0066473	-0.0145325
19.4	-0.00319295	0.0347748		19.4	-0.00458233	0.0285469
19.42	-0.00319295	0.0347748		19.42	-0.00458233	0.0285469
19.44	-0.00483642	0.031058		19.44	-0.00458233	0.0285469
19.46	-0.00771321	0.024552		19.46	-0.00458233	0.0285469
19.48	-0.00771321	0.024552		19.48	-0.00458233	0.0285469
19.5	-0.00771321	0.024552		19.5	-0.00194974	0.0262734
19.52	-0.00935145	0.00248937		19.52	-0.00185268	0.0261895
19.54	-0.00936952	0.00224592		19.54	-0.00185268	0.0261895
19.56	-0.00936952	0.00224592		19.56	-0.00185268	0.0261895
19.58	-0.00475756	-0.0216693		19.58	-0.00185268	0.0261895
19.6	-0.00186543	-0.0366664		19.6	-0.00365562	-0.0155929
19.62	-0.00186543	-0.0366664		19.62	-0.003857	-0.0202597
19.64	0.00150733	-0.0444791		19.64	-0.003857	-0.0202597
19.66	0.0121818	-0.0692059		19.66	-0.003857	-0.0202597
19.68	0.0121818	-0.0692059		19.68	-0.003857	-0.0202597
19.7	0.0121818	-0.0692059		19.7	-0.00555762	-0.0196141
19.72	0.0207764	-0.0383663		19.72	-0.00589461	-0.0194861
19.74	0.0221108	-0.0335783		19.74	-0.00589461	-0.0194861
19.76	0.0221108	-0.0335783		19.76	-0.00589461	-0.0194861
19.78	0.0210053	-0.0241075		19.78	-0.00589461	-0.0194861
19.8	0.0198597	-0.0142941		19.8	-0.0020305	0.0293757
19.82	0.0198597	-0.0142941		19.82	-0.000874326	0.0439956
19.84	0.0185903	-0.0158437		19.84	-0.000874326	0.0439956
19.86	0.00897469	-0.0275818		19.86	-0.000874326	0.0439956
19.88	0.00897469	-0.0275818		19.88	-0.000874326	0.0439956
19.9	0.00897469	-0.0275818		19.9	0.0050844	0.0144435
19.92	0.00333179	0.00120949		19.92	0.00758035	0.00206485
19.94	0.00137105	0.0112136		19.94	0.00758035	0.00206485
19.96	0.00137105	0.0112136		19.96	0.00758035	0.00206485
19.98	0.00259707	0.0161945		19.98	0.00758035	0.00206485
20	0.00470591	0.0247619		20	0.00857044	-0.0141136
				20.02	0.00912769	-0.023219
				20.04	0.00912769	-0.023219
				20.06	0.00912769	-0.023219
				20.08	0.00912769	-0.023219
				20.1	0.00543279	0.0105745
				20.12	0.00270128	0.0355568
				20.14	0.00270128	0.0355568
				20.16	0.00270128	0.0355568
				20.18	0.00270128	0.0355568
				20.2	0.000479591	0.0100407
				20.22	-0.00165462	-0.0144707
				20.24	-0.00165462	-0.0144707
				20.26	-0.00165462	-0.0144707
				20.28	-0.00165462	-0.0144707
				20.3	-0.000305786	-0.00471688
				20.32	0.0013756	0.00744176
				20.34	0.0013756	0.00744176
				20.36	0.0013756	0.00744176
				20.38	0.0013756	0.00744176
				20.4	0.0025676	0.0256531
				20.42	0.00451069	0.0553396
				20.44	0.00451069	0.0553396
				20.46	0.00451069	0.0553396
				20.48	0.00451069	0.0553396
				20.5	0.00312827	0.0423875
				20.52	0.000126223	0.0142609
				20.54	0.000126223	0.0142609
				20.56	0.000126223	0.0142609
				20.58	0.000126223	0.0142609
				20.6	-0.00183182	0.00403913
				20.62	-0.00769394	-0.0265634
				20.64	-0.00769394	-0.0265634
				20.66	-0.00769394	-0.0265634
				20.68	-0.00769394	-0.0265634
				20.7	-0.00803998	-0.0338008
				20.72	-0.00955968	-0.0655855
				20.74	-0.00955968	-0.0655855
				20.76	-0.00955968	-0.0655855
				20.78	-0.00955968	-0.0655855
				20.8	-0.00891238	-0.0516087
				20.82	-0.00419036	0.0503513
				20.84	-0.00419036	0.0503513
				20.86	-0.00419036	0.0503513
				20.88	-0.00419036	0.0503513
				20.9	-0.00389969	0.0486105
				20.92	0.00103382	0.0190643
				20.94	0.00103382	0.0190643
				20.96	0.00103382	0.0190643
				20.98	0.00103382	0.0190643
				21	0.00103382	0.0190643
				21.02	0.00085708	-0.00601737
				21.04	0.000855425	-0.00625214
				21.06	0.000855425	-0.00625214
				21.08	0.000855425	-0.00625214
				21.1	0.000855425	-0.00625214
				21.12	-0.00184019	0.0111953
				21.14	-0.0020562	0.0125934
				21.16	-0.0020562	0.0125934
				21.18	-0.0020562	0.0125934
				21.2	-0.0020562	0.0125934
				21.22	-0.00224081	0.0034119
				21.24	-0.00227064	0.00192837
				21.26	-0.00227064	0.00192837
				21.28	-0.00227064	0.00192837
				21.3	-0.00227064	0.00192837
				21.32	0.000568787	-0.0264851
				21.34	0.00129655	-0.0337676
				21.36	0.00129655	-0.0337676
				21.38	0.00129655	-0.0337676
				21.4	0.00129655	-0.0337676
				21.42	0.00386703	-0.0285267
				21.44	0.0048126	-0.0265988
				21.46	0.0048126	-0.0265988
				21.48	0.0048126	-0.0265988
				21.5	0.0048126	-0.0265988
				21.52	0.00446389	-0.0144949
				21.54	0.00428913	-0.00842894
				21.56	0.00428913	-0.00842894
				21.58	0.00428913	-0.00842894
				21.6	0.00428913	-0.00842894
				21.62	0.00174214	-0.0091273
				21.64	5.28988e-05	-0.00959047
				21.66	5.28988e-05	-0.00959047
				21.68	5.28988e-05	-0.00959047
				21.7	5.28988e-05	-0.00959047
				21.72	-0.00161785	-0.00772467
				21.74	-0.00306227	-0.00611161
				21.76	-0.00306227	-0.00611161
				21.78	-0.00306227	-0.00611161
				21.8	-0.00306227	-0.00611161
				21.82	-0.0020062	0.00557649
				21.84	-0.000822027	0.0186822
				21.86	-0.000822027	0.0186822
				21.88	-0.000822027	0.0186822
				21.9	-0.000822027	0.0186822
				21.92	0.00130601	0.0120472
				21.94	0.00441304	0.00235989
				21.96	0.00441304	0.00235989
				21.98	0.00441304	0.00235989
				22	0.00441304	0.00235989
				22.02	0.00475001	-0.00509624
				22.04	0.00539954	-0.0194683
				22.06	0.00539954	-0.0194683
				22.08	0.00539954	-0.0194683
				22.1	0.00539954	-0.0194683
				22.12	0.00389201	-0.0108403
				22.14	-4.93456e-05	0.011717
				22.16	-4.93456e-05	0.011717
				22.18	-4.93456e-05	0.011717
				22.2	-4.93456e-05	0.011717
				22.22	-0.000999683	0.0127682
				22.24	-0.00453728	0.0166811
				22.26	-0.00453728	0.0166811
				22.28	-0.00453728	0.0166811
				22.3	-0.00453728	0.0166811
				22.32	-0.00403326	0.0171878
				22.34	-0.00110482	0.0201316
				22.36	-0.00110482	0.0201316
				22.38	-0.00110482	0.0201316
				22.4	-0.00110482	0.0201316
				22.42	-0.000543655	0.0165735
				22.44	0.00574489	-0.0232999
				22.46	0.00574489	-0.0232999
				22.48	0.00574489	-0.0232999
				22.5	0.00574489	-0.0232999
				22.52	0.00574898	-0.0227989
				22.54	0.00598551	0.00615345
				22.56	0.00598551	0.00615345
				22.58	0.00598551	0.00615345
				22.6	0.00598551	0.00615345
				22.62	0.00598551	0.00615345
				22.64	-0.000648121	0.00614056
				22.66	-0.000981884	0.00613991
				22.68	-0.000981884	0.00613991
				22.7	-0.000981884	0.00613991
				22.72	-0.000981884	0.00613991
				22.74	-0.00518012	-0.00636276
				22.76	-0.00571399	-0.00795265
				22.78	-0.00571399	-0.00795265
				22.8	-0.00571399	-0.00795265
				22.82	-0.00571399	-0.00795265
				22.84	-0.00376361	0.00457596
				22.86	-0.00334203	0.007284
				22.88	-0.00334203	0.007284
				22.9	-0.00334203	0.007284
				22.92	-0.00334203	0.007284
				22.94	-0.000897246	-0.0214646
				22.96	-0.000113966	-0.0306753
				22.98	-0.000113966	-0.0306753
				23	-0.000113966	-0.0306753
				23.02	-0.000113966	-0.0306753
				23.04	-0.00167634	-0.00288698
				23.06	-0.0023703	0.00945579
				23.08	-0.0023703	0.00945579
				23.1	-0.0023703	0.00945579
				23.12	-0.0023703	0.00945579
				23.14	-0.00504377	0.0114077
				23.16	-0.00663064	0.0125662
				23.18	-0.00663064	0.0125662
				23.2	-0.00663064	0.0125662
				23.22	-0.00663064	0.0125662
				23.24	-0.00630067	-0.00215504
				23.26	-0.00604413	-0.0135998
				23.28	-0.00604413	-0.0135998
				23.3	-0.00604413	-0.0135998
				23.32	-0.00604413	-0.0135998
				23.34	-0.00369289	-0.0078415
				23.36	-0.00131988	-0.0020299
				23.38	-0.00131988	-0.0020299
				23.4	-0.00131988	-0.0020299
				23.42	-0.00131988	-0.0020299
				23.44	-0.000129003	0.00306424
				23.46	0.00143181	0.0097408
				23.48	0.00143181	0.0097408
				23.5	0.00143181	0.0097408
				23.52	0.00143181	0.0097408
				23.54	0.00118059	0.00677938
				23.56	0.000748913	0.00169054
				23.58	0.000748913	0.00169054
				23.6	0.000748913	0.00169054
				23.62	0.000748913	0.00169054
				23.64	0.000730218	-0.00698602
				23.66	0.000687202	-0.0269494
				23.68	0.000687202	-0.0269494
				23.7	0.000687202	-0.0269494
				23.72	0.000687202	-0.0269494
				23.74	0.00115553	-0.027764
				23.76	0.00265467	-0.0303715
				23.78	0.00265467	-0.0303715
				23.8	0.00265467	-0.0303715
				23.82	0.00265467	-0.0303715
				23.84	0.00275612	-0.0175955
				23.86	0.00324069	0.0434254
				23.88	0.00324069	0.0434254
				23.9	0.00324069	0.0434254
				23.92	0.00324069	0.0434254
				23.94	0.00298657	0.0420371
				23.96	0.000892228	0.0305957
				23.98	0.000892228	0.0305957
				24	0.000892228	0.0305957
				24.02	0.000892228	0.0305957
				24.04	0.000797716	0.0299784
				24.06	-0.00129075	0.0163368
				24.08	-0.00129075	0.0163368
				24.1	-0.00129075	0.0163368
				24.12	-0.00129075	0.0163368
				24.14	-0.00129075	0.0163368
				24.16	-0.00106152	-0.0101736
				24.18	-0.00105646	-0.0107594
				24.2	-0.00105646	-0.0107594
				24.22	-0.00105646	-0.0107594
				24.24	-0.00105646	-0.0107594
				24.26	-0.000333006	-0.0313727
				24.28	-0.000264472	-0.0333254
				24.3	-0.000264472	-0.0333254
				24.32	-0.000264472	-0.0333254
				24.34	-0.000264472	-0.0333254
				24.36	-0.000716319	0.0314121
				24.38	-0.000796963	0.0429663
				24.4	-0.000796963	0.0429663
				24.42	-0.000796963	0.0429663
				24.44	-0.000796963	0.0429663
				24.46	-0.00133705	-0.0010744
				24.48	-0.00148616	-0.013234
				24.5	-0.00148616	-0.013234
				24.52	-0.00148616	-0.013234
				24.54	-0.00148616	-0.013234
				24.56	-0.00117056	0.0342617
				24.58	-0.00104705	0.0528494
				24.6	-0.00104705	0.0528494
				24.62	-0.00104705	0.0528494
				24.64	-0.00104705	0.0528494
				24.66	-0.00069535	0.0206939
				24.68	-0.000509124	0.00366753
				24.7	-0.000509124	0.00366753
				24.72	-0.000509124	0.00366753
				24.74	-0.000509124	0.00366753
				24.76	-0.000717704	-0.0473395
				24.78	-0.000863314	-0.0829473
				24.8	-0.000863314	-0.0829473
				24.82	-0.000863314	-0.0829473
				24.84	-0.000863314	-0.0829473
				24.86	-0.0010456	-0.0520576
				24.88	-0.00121119	-0.0239952
				24.9	-0.00121119	-0.0239952
				24.92	-0.00121119	-0.0239952
				24.94	-0.00121119	-0.0239952
				24.96	-0.00106781	0.0117276
				24.98	-0.000898849	0.0538212
				25	-0.000898849	0.0538212
				25.02	-0.000898849	0.0538212
				25.04	-0.000898849	0.0538212
				25.06	-0.000889696	0.0704219
				25.08	-0.000875627	0.0959388
				25.1	-0.000875627	0.0959388
				25.12	-0.000875627	0.0959388
				25.14	-0.000875627	0.0959388
				25.16	-0.00104901	0.0653858
				25.18	-0.00140223	0.00313943
				25.2	-0.00140223	0.00313943
				25.22	-0.00140223	0.00313943
				25.24	-0.00140223	0.00313943
				25.26	-0.00128566	0.0048285
				25.28	-0.000961207	0.0095296
				25.3	-0.000961207	0.0095296
				25.32	-0.000961207	0.0095296
				25.34	-0.000961207	0.0095296
				25.36	-0.000596106	0.00735557
				25.38	0.000869716	-0.00137278
				25.4	0.000869716	-0.00137278
				25.42	0.000869716	-0.00137278
				25.44	0.000869716	-0.00137278
				25.46	0.00102649	0.00117655
				25.48	0.00203539	0.0175822
				25.5	0.00203539	0.0175822
				25.52	0.00203539	0.0175822
				25.54	0.00203539	0.0175822
				25.56	0.0019974	0.0194901
				25.58	0.00148937	0.0450021
				25.6	0.00148937	0.0450021
				25.62	0.00148937	0.0450021
				25.64	0.00148937	0.0450021
				25.66	0.00148868	0.0447094
				25.68	0.00134103	-0.0177284
				25.7	0.00134103	-0.0177284
				25.72	0.00134103	-0.0177284
				25.74	0.00134103	-0.0177284
				25.76	0.00134103	-0.0177284
				25.78	0.00284731	-0.030841
				25.8	0.00294389	-0.0316816
				25.82	0.00294389	-0.0316816
				25.84	0.00294389	-0.0316816
				25.86	0.00294389	-0.0316816
				25.88	0.00358008	0.0355347
				25.9	0.00367111	0.0451514
				25.92	0.00367111	0.0451514
				25.94	0.00367111	0.0451514
				25.96	0.00367111	0.0451514
				25.98	0.0015753	-0.0144044
				26	0.00108344	-0.0283813
				26.02	0.00108344	-0.0283813
				26.04	0.00108344	-0.0283813
				26.06	0.00108344	-0.0283813
				26.08	-0.00142416	-0.0181557
				26.1	-0.00228244	-0.0146557
				26.12	-0.00228244	-0.0146557
				26.14	-0.00228244	-0.0146557
				26.16	-0.00228244	-0.0146557
				26.18	-0.00252895	-0.0419222
				26.2	-0.00264491	-0.054748
				26.22	-0.00264491	-0.054748
				26.24	-0.00264491	-0.054748
				26.26	-0.00264491	-0.054748
				26.28	-0.001829	-0.0352735
				26.3	-0.00131861	-0.0230913
				26.32	-0.00131861	-0.0230913
				26.34	-0.00131861	-0.0230913
				26.36	-0.00131861	-0.0230913
				26.38	-0.00172277	0.00530108
				26.4	-0.00205309	0.0285064
				26.42	-0.00205309	0.0285064
				26.44	-0.00205309	0.0285064
				26.46	-0.00205309	0.0285064
				26.48	-0.00273377	0.00945311
				26.5	-0.00345555	-0.0107504
				26.52	-0.00345555	-0.0107504
				26.54	-0.00345555	-0.0107504
				26.56	-0.00345555	-0.0107504
				26.58	-0.00215615	0.00251246
				26.6	-0.00036495	0.0207951
				26.62	-0.00036495	0.0207951
				26.64	-0.00036495	0.0207951
				26.66	-0.00036495	0.0207951
				26.68	0.00222889	0.0179588
				26.7	0.00693092	0.0128171
				26.72	0.00693092	0.0128171
				26.74	0.00693092	0.0128171
				26.76	0.00693092	0.0128171
				26.78	0.00821204	0.00519169
				26.8	0.0113394	-0.0134225
				26.82	0.0113394	-0.0134225
				26.84	0.0113394	-0.0134225
				26.86	0.0113394	-0.0134225
				26.88	0.0108298	-0.00831112
				26.9	0.00908149	0.00922518
				26.92	0.00908149	0.00922518
				26.94	0.00908149	0.00922518
				26.96	0.00908149	0.00922518
				26.98	0.00850296	0.00817291
				27	0.00548318	0.00268031
				27.02	0.00548318	0.00268031
				27.04	0.00548318	0.00268031
				27.06	0.00548318	0.00268031
				27.08	0.00560237	0.00353641
				27.1	0.00672649	0.0116107
				27.12	0.00672649	0.0116107
				27.14	0.00672649	0.0116107
				27.16	0.00672649	0.0116107
				27.18	0.00683195	0.0103081
				27.2	0.0101339	-0.0304765
				27.22	0.0101339	-0.0304765
				27.24	0.0101339	-0.0304765
				27.26	0.0101339	-0.0304765
				27.28	0.0101339	-0.0304765
				27.3	0.00813148	-0.0110974
				27.32	0.00806107	-0.010416
				27.34	0.00806107	-0.010416
				27.36	0.00806107	-0.010416
				27.38	0.00806107	-0.010416
				27.4	0.000278446	-0.0262273
				27.42	-0.000575536	-0.0279622
				27.44	-0.000575536	-0.0279622
				27.46	-0.000575536	-0.0279622
				27.48	-0.000575536	-0.0279622
				27.5	-0.00707292	-0.0198156
				27.52	-0.00834561	-0.0182199
				27.54	-0.00834561	-0.0182199
				27.56	-0.00834561	-0.0182199
				27.58	-0.00834561	-0.0182199
				27.6	-0.00896588	-0.0154967
				27.62	-0.00914981	-0.0146892
				27.64	-0.00914981	-0.0146892
				27.66	-0.00914981	-0.0146892
				27.68	-0.00914981	-0.0146892
				27.7	-0.00645101	-0.0190991
				27.72	-0.00532919	-0.0209322
				27.74	-0.00532919	-0.0209322
				27.76	-0.00532919	-0.0209322
				27.78	-0.00532919	-0.0209322
				27.8	-0.00396598	-0.0140469
				27.82	-0.00320403	-0.0101984
				27.84	-0.00320403	-0.0101984
				27.86	-0.00320403	-0.0101984
				27.88	-0.00320403	-0.0101984
				27.9	-0.00407335	-0.00514231
				27.92	-0.00471183	-0.00142878
				27.94	-0.00471183	-0.00142878
				27.96	-0.00471183	-0.00142878
				27.98	-0.00471183	-0.00142878
				28	-0.00532398	-0.00877892
				28.02	-0.00590828	-0.0157948
				28.04	-0.00590828	-0.0157948
				28.06	-0.00590828	-0.0157948
				28.08	-0.00590828	-0.0157948
				28.1	-0.00442374	-0.0116556
				28.12	-0.00258507	-0.00652895
				28.14	-0.00258507	-0.00652895
				28.16	-0.00258507	-0.00652895
				28.18	-0.00258507	-0.00652895
				28.2	5.87382e-05	-0.0109716
				28.22	0.00433941	-0.0181648
				28.24	0.00433941	-0.0181648
				28.26	0.00433941	-0.0181648
				28.28	0.00433941	-0.0181648
				28.3	0.00591022	-0.0127042
				28.32	0.00929633	-0.000932925
				28.34	0.00929633	-0.000932925
				28.36	0.00929633	-0.000932925
				28.38	0.00929633	-0.000932925
				28.4	0.00897096	-0.00511125
				28.42	0.00800504	-0.0175151
				28.44	0.00800504	-0.0175151
				28.46	0.00800504	-0.0175151
				28.48	0.00800504	-0.0175151
				28.5	0.00700062	-0.0112392
				28.52	0.00263563	0.0160348
				28.54	0.00263563	0.0160348
				28.56	0.00263563	0.0160348
				28.58	0.00263563	0.0160348
				28.6	0.00224093	0.0136768
				28.62	-0.000595649	-0.00326961
				28.64	-0.000595649	-0.00326961
				28.66	-0.000595649	-0.00326961
				28.68	-0.000595649	-0.00326961
				28.7	-0.000533369	-0.00380485
				28.72	0.00049252	-0.0126214
				28.74	0.00049252	-0.0126214
				28.76	0.00049252	-0.0126214
				28.78	0.00049252	-0.0126214
				28.8	0.00049252	-0.0126214
				28.82	0.00112542	0.0148752
				28.84	0.00113032	0.015088
				28.86	0.00113032	0.015088
				28.88	0.00113032	0.015088
				28.9	0.00113032	0.015088
				28.92	-0.0027681	-0.00468155
				28.94	-0.00307326	-0.00622907
				28.96	-0.00307326	-0.00622907
				28.98	-0.00307326	-0.00622907
				29	-0.00307326	-0.00622907
				29.02	-0.00800154	-0.00222091
				29.04	-0.00878727	-0.00158188
				29.06	-0.00878727	-0.00158188
				29.08	-0.00878727	-0.00158188
				29.1	-0.00878727	-0.00158188
				29.12	-0.00914104	0.00942516
				29.14	-0.00923083	0.0122187
				29.16	-0.00923083	0.0122187
				29.18	-0.00923083	0.0122187
				29.2	-0.00923083	0.0122187
				29.22	-0.00565353	-0.00413107
				29.24	-0.00434822	-0.0100969
				29.26	-0.00434822	-0.0100969
				29.28	-0.00434822	-0.0100969
				29.3	-0.00434822	-0.0100969
				29.32	-0.00224889	-0.00446716
				29.34	-0.00120432	-0.00166596
				29.36	-0.00120432	-0.00166596
				29.38	-0.00120432	-0.00166596
				29.4	-0.00120432	-0.00166596
				29.42	-0.00257132	0.00656173
				29.44	-0.00347194	0.0119824
				29.46	-0.00347194	0.0119824
				29.48	-0.00347194	0.0119824
				29.5	-0.00347194	0.0119824
				29.52	-0.00492	0.00335922
				29.54	-0.00616391	-0.00404825
				29.56	-0.00616391	-0.00404825
				29.58	-0.00616391	-0.00404825
				29.6	-0.00616391	-0.00404825
				29.62	-0.0050673	0.0063412
				29.64	-0.00384551	0.0179166
				29.66	-0.00384551	0.0179166
				29.68	-0.00384551	0.0179166
				29.7	-0.00384551	0.0179166
				29.72	-0.0019811	0.0192821
				29.74	0.000723118	0.0212628
				29.76	0.000723118	0.0212628
				29.78	0.000723118	0.0212628
				29.8	0.000723118	0.0212628
				29.82	0.000868356	0.0129756
				29.84	0.00114634	-0.00288579
				29.86	0.00114634	-0.00288579
				29.88	0.00114634	-0.00288579
				29.9	0.00114634	-0.00288579
				29.92	0.000165622	-0.00576761
				29.94	-0.0023781	-0.0132423
				29.96	-0.0023781	-0.0132423
				29.98	-0.0023781	-0.0132423
				30	-0.0023781	-0.0132423

## Sheet: Transient Analysis (PFvsConc)
Acceleration - KOBE					Acceleration - IMV					Acceleration-NR
TRANSIENT ANALYSIS					TRANSIENT ANALYSIS					TRANSIENT ANALYSIS
Periodic Foundation			Concrete		Periodic Foundation			Concrete		Periodic Foundation			Concrete
	Top	Bottom	Top			Top	Bottom	Top			Top	Bottom	Top
Time	Acc				Time	Acc				Time	Acc
0.02	0.000973657	0	4.9628e-06		0.02	0.000973657	0.00030581	-0.00119118		0.02	0.000709307	0.00576871	0.00379211
0.04	0.000973657	0	4.9628e-06		0.04	0.000973657	0.00030581	-0.00119118		0.04	0.000709307	0.00576871	0.00379211
0.06	0.0022049	1.3967e-05	-4.95211e-06		0.06	0.0022049	0.00333396	-0.00843031		0.06	0.00245355	0.00470382	0.00521782
0.08	0.00367654	2.85454e-05	1.04132e-05		0.08	0.00367654	0.00594418	-0.0104494		0.08	0.00405547	0.00345154	0.00404356
0.1	0.00504621	3.22707e-05	2.50859e-05		0.1	0.00504621	0.00367821	-0.00954141		0.1	0.00440089	0.00293139	0.00280282
0.12	0.00504286	2.9224e-05	2.65525e-05		0.12	0.00504286	0.00276862	-0.00923018		0.12	0.0048808	0.00572561	0.0027735
0.14	0.00576844	2.86336e-05	2.67519e-05		0.14	0.00576844	0.00481705	-0.0115428		0.14	0.00619223	0.0111888	0.00644011
0.16	0.00684585	2.88089e-05	2.61769e-05		0.16	0.00684585	0.00733861	-0.0135058		0.16	0.0074567	0.0142732	0.0103629
0.18	0.00858146	2.86815e-05	2.94246e-05		0.18	0.00858146	0.00550678	-0.0131147		0.18	0.00870805	0.0115008	0.0138242
0.2	0.00936071	2.87255e-05	2.95432e-05		0.2	0.00936071	0.00504662	-0.011857		0.2	0.00955421	0.00407964	0.0120835
0.22	0.0101122	2.873e-05	3.20117e-05		0.22	0.0101122	0.00785269	-0.00968627		0.22	0.0104223	-0.00488168	0.00317525
0.24	0.010917	2.72262e-05	2.44456e-05		0.24	0.010917	0.0121725	-0.0104757		0.24	0.0121286	-0.00852639	-0.00604143
0.26	0.0121575	2.71706e-06	1.159e-05		0.26	0.0121575	0.0122325	-0.0123423		0.26	0.0131837	-0.00291119	-0.00708208
0.28	0.0130058	6.67994e-09	-2.78779e-06		0.28	0.0130059	0.00800493	-0.0164677		0.28	0.0135321	0.00130922	-0.00121216
0.3	0.0134084	-5.48585e-07	1.08467e-06		0.3	0.0134084	0.00829074	-0.0190566		0.3	0.0141134	-0.000117706	7.62075e-05
0.32	0.0134915	4.47144e-07	-4.40389e-07		0.32	0.0134915	0.0118484	-0.0181785		0.32	0.0142069	0.00148376	0.00148826
0.34	0.0123574	-1.85295e-07	-3.06117e-07		0.34	0.0123574	0.00578809	-0.0162623		0.34	0.0127343	0.004355	0.00153773
0.36	0.0114861	-1.28008e-08	5.23718e-08		0.36	0.0114861	0.0127314	-0.012083		0.36	0.0115992	0.00479814	0.00156093
0.38	0.0100114	4.24555e-08	6.09532e-08		0.38	0.0100115	0.0185298	-0.00978762		0.38	0.00874127	0.00520238	0.00567572
0.4	0.00774332	-3.09295e-08	8.60413e-08		0.4	0.0077434	0.0234647	-0.0102416		0.4	0.00625732	0.00555373	0.00652318
0.42	0.00357956	1.10115e-08	5.53358e-06		0.42	0.00357974	0.0140138	-0.0117309		0.42	0.00337423	0.00626004	0.00973051
0.44	0.00148742	1.59606e-05	2.30466e-05		0.44	0.00148772	0.00147381	-0.0117309		0.44	0.000908369	0.00686413	0.00618398
0.46	-0.000413747	2.70166e-05	2.30466e-05		0.46	-0.000413298	-0.00849441	-0.0165231		0.46	-0.0010372	-0.00245831	-0.00243598
0.48	-0.00231934	2.98338e-05	2.30466e-05		0.48	-0.00231866	-0.0148958	-0.0186362		0.48	-0.00267462	-0.0103043	-0.00515879
0.5	-0.00333382	2.84013e-05	2.99912e-05		0.5	-0.00333272	-0.00931284	-0.0186362		0.5	-0.00281013	-0.0068177	-0.00793549
0.52	-0.0030311	4.33596e-05	5.74218e-05		0.52	-0.0030296	-0.00213448	0.00270891		0.52	-0.00292236	-0.00393028	0.00137886
0.54	-0.00212301	5.56905e-05	5.74218e-05		0.54	-0.00212106	0.00407892	0.00344149		0.54	-0.00067226	0.00160772	0.00539549
0.56	5.54566e-05	5.84788e-05	5.74218e-05		0.56	5.80409e-05	0.00808309	0.0023039		0.56	0.0011613	0.00612053	0.00416071
0.58	0.00371898	3.46374e-05	5.06172e-05		0.58	0.00372232	0.0116876	-0.0013054		0.58	0.00437705	-0.00219651	0.00180079
0.6	0.0061193	2.93393e-05	1.66258e-05		0.6	0.00612317	0.0138796	-0.0013054		0.6	0.00695545	-0.00886513	-0.016995
0.62	0.00823292	2.35916e-05	1.66258e-05		0.62	0.00823724	0.0133816	-0.0175976		0.62	0.00895961	-0.0136087	-0.016995
0.64	0.0102113	3.09685e-06	1.66258e-05		0.64	0.010216	0.00350335	-0.0330964		0.64	0.0105407	-0.017351	-0.016995
0.66	0.0111195	-4.83558e-07	1.03514e-05		0.66	0.0111239	0.00214121	-0.0330964		0.66	0.0105661	-0.00437453	-0.00955138
0.68	0.0110026	-1.26928e-05	-3.10659e-05		0.68	0.0110061	0.00433558	-0.0248537		0.68	0.0105858	0.00569779	-0.00248787
0.7	0.010342	-2.60496e-05	-3.10659e-05		0.7	0.0103443	0.00751953	-0.0226003		0.7	0.00871604	0.0216152	-0.00248787
0.72	0.00814105	-3.00429e-05	-3.10659e-05		0.72	0.00814012	0.0103336	-0.02213		0.72	0.00728814	0.0337708	1.79579e-05
0.74	0.00553998	-2.86046e-05	-2.65494e-05		0.74	0.00553428	0.0119577	-0.0145103		0.74	0.00417483	0.0155507	0.00647497
0.76	0.0033525	-1.74678e-05	1.58197e-05		0.76	0.00334137	0.0081568	-0.0145103		0.76	0.00183575	0.0018617	0.00647497
0.78	0.00120521	-6.64896e-07	1.58197e-05		0.78	0.0011876	0.00116824	-0.00480164		0.78	-0.000976704	-0.0147945	0.00104615
0.8	-0.00141657	2.72075e-05	1.58197e-05		0.8	-0.00144669	-0.0134277	0.0148236		0.8	-0.00305548	-0.0271055	-0.00382511
0.82	-0.0029136	2.87575e-05	1.85773e-05		0.82	-0.00295693	-0.0384677	0.0148236		0.82	-0.00488782	0.00529529	-0.00382511
0.84	-0.00421645	2.90131e-05	6.09535e-05		0.84	-0.00427359	-0.0532432	0.0148236		0.84	-0.00622015	0.0288544	0.00346596
0.86	-0.00547707	2.92081e-05	6.09535e-05		0.86	-0.00554961	-0.0617531	0.0148236		0.86	-0.00718936	0.00280742	0.00558818
0.88	-0.00689633	5.48347e-05	6.09535e-05		0.88	-0.00699697	-0.0512759	0.0148236		0.88	-0.0078826	-0.0158231	0.00570079
0.9	-0.00730516	3.96742e-05	5.97618e-05		0.9	-0.00742918	-0.0430108	0.0366542		0.9	-0.00853093	-0.00439937	0.0106982
0.92	-0.0077204	3.07473e-05	1.48818e-05		0.92	-0.00786849	-0.0420319	0.0397264		0.92	-0.00898709	0.00363812	0.0106982
0.94	-0.00817126	2.71781e-05	1.48818e-05		0.94	-0.00834582	-0.0479865	0.0397264		0.94	-0.00940487	0.0118395	0.00681175
0.96	-0.00883952	3.80533e-06	1.48818e-05		0.96	-0.00905686	-0.0544025	0.0397264		0.96	-0.009694	0.0175152	-0.00372154
0.98	-0.00887613	3.69174e-07	1.48818e-05		0.98	-0.00912351	-0.0522382	0.0394587		0.98	-0.00981767	0.00380268	-0.00372154
1	-0.00897265	-8.13727e-07	-6.89356e-06		1	-0.00925805	-0.0508145	0.037364		1	-0.00990184	-0.00553105	-0.00372154
1.02	-0.00918304	5.90923e-07	-7.09942e-06		1.02	-0.00952174	-0.0505919	0.037364		1.02	-0.010362	-0.00437436	-0.00372154
1.04	-0.00918304	5.90923e-07	-7.09942e-06		1.04	-0.00952174	-0.0505919	0.037364		1.04	-0.01067	-0.00360002	-0.00372154
1.06	-0.00990092	1.15135e-07	-7.09942e-06		1.06	-0.0102769	-0.0487949	0.037364		1.06	-0.0115476	0.0117972	0.00723206
1.08	-0.0104117	-2.23364e-07	2.49858e-05		1.08	-0.0108142	-0.0475164	0.0419094		1.08	-0.0121254	0.0219344	0.0106064
1.1	-0.0109575	3.88095e-06	2.64835e-05		1.1	-0.0113685	-0.0445604	0.0503482		1.1	-0.0134728	0.0183984	0.0106064
1.12	-0.0139125	2.60998e-05	2.64835e-05		1.12	-0.0143694	-0.0285581	0.0503482		1.12	-0.0143452	0.016109	0.00637899
1.14	-0.0139125	2.60998e-05	2.64835e-05		1.14	-0.0143694	-0.0285581	0.0503482		1.14	-0.0162257	-0.0142505	-0.0178663
1.16	-0.0165769	2.87878e-05	3.16525e-05		1.16	-0.0170287	-0.0183757	0.0503482		1.16	-0.017423	-0.0335792	-0.0178663
1.18	-0.0175747	2.97945e-05	3.21009e-05		1.18	-0.0180246	-0.0145625	0.0101793		1.18	-0.0185949	-0.0313677	-0.0178663
1.2	-0.0185702	3.11251e-05	3.21009e-05		1.2	-0.0185342	-0.011684	-0.0181073		1.2	-0.0193286	-0.0299832	-0.0301936
1.22	-0.0209023	3.42423e-05	3.21009e-05		1.22	-0.0197278	-0.00494057	-0.0181073		1.22	-0.0185103	0.00492873	-0.0316544
1.24	-0.0204006	3.36618e-05	3.21009e-05		1.24	-0.0193914	0.00259974	-0.038549		1.24	-0.0180066	0.0264173	-0.0119505
1.26	-0.0164867	2.91327e-05	3.21009e-05		1.26	-0.0173822	0.047634	-0.0669355		1.26	-0.0150582	0.0430106	0.038894
1.28	-0.0164867	2.91327e-05	3.21009e-05		1.28	-0.0173822	0.047634	-0.0669355		1.28	-0.013274	0.0530518	0.038894
1.3	-0.0115574	4.08255e-06	3.21009e-05		1.3	-0.0121595	-0.00309259	-0.0257437		1.3	-0.00871615	0.00861767	0.0178662
1.32	-0.0111754	2.14122e-06	8.65892e-06		1.32	-0.0120944	-0.0037252	0.00567245		1.32	-0.00600472	-0.017816	0.00725132
1.34	-0.00491131	-1.56797e-07	4.51262e-06		1.34	-0.00545158	-0.0784422	0.00567245		1.34	-0.0011829	-0.00841694	-0.00102537
1.36	-0.00273931	-9.5361e-07	4.51262e-06		1.36	-0.0041097	-0.0935354	0.0309615		1.36	0.00163683	-0.00292048	-0.01934
1.38	0.000543151	-2.21686e-07	4.51262e-06		1.38	0.000650362	-0.104108	0.0409929		1.38	0.00534586	0.00687379	-0.0108338
1.4	0.00315388	3.60456e-07	4.51262e-06		1.4	0.00292968	-0.109171	0.0409929		1.4	0.00747783	0.0125036	0.0114655
1.42	0.00538377	6.0897e-08	4.51262e-06		1.42	0.00494072	-0.102522	0.0915906		1.42	0.00966455	0.0233539	0.0134848
1.44	0.00693333	-1.47268e-07	4.51262e-06		1.44	0.0067936	-0.0963967	0.0995103		1.44	0.0108999	0.0294838	0.0198444
1.46	0.00848998	1.61857e-05	4.51262e-06		1.46	0.00841952	-0.102374	0.0997999		1.46	0.0118724	0.0338012	0.0225092
1.48	0.0094319	2.60687e-05	1.89161e-05		1.48	0.00959546	-0.106698	0.121236		1.48	0.0124123	0.0361983	0.0327887
1.5	0.0105218	2.85212e-05	2.29965e-05		1.5	0.0109514	-0.112482	0.121236		1.5	0.0131843	0.0156066	0.0297401
1.52	0.0110932	2.98072e-05	2.29965e-05		1.52	0.0117137	-0.115734	0.116228		1.52	0.0136055	0.00437184	0.0149332
1.54	0.0121062	2.87547e-05	2.29965e-05		1.54	0.0130951	-0.0944862	0.0903249		1.54	0.0147646	-0.0202741	0.00962967
1.56	0.0125634	2.82798e-05	2.29965e-05		1.56	0.0136872	-0.0853787	0.0903249		1.56	0.015386	-0.0334868	-0.024176
1.58	0.0139646	2.87304e-05	2.29965e-05		1.58	0.0156933	-0.0504336	0.0909575		1.58	0.0164822	-0.0119681	-0.0211388
1.6	0.014504	2.89038e-05	2.29965e-05		1.6	0.0163274	-0.0393867	0.092361		1.6	0.0170596	-0.000633839	0.00605118
1.62	0.0161093	9.07314e-06	2.29965e-05		1.62	0.0185694	-0.00131223	0.092361		1.62	0.017857	0.0315104	0.0074026
1.64	0.01663	2.64029e-06	1.32657e-05		1.64	0.0190628	0.00706584	0.0839868		1.64	0.0182696	0.0481434	0.0267313
1.66	0.0171082	-2.90573e-07	9.26764e-06		1.66	0.0202262	0.0485168	0.0447862		1.66	0.0184624	0.00909321	0.0266191
1.68	0.0172367	-1.07872e-06	9.26764e-06		1.68	0.0203856	0.0541972	-0.0313103		1.68	0.0185604	-0.0107558	0.0230192
1.7	0.0167958	1.68876e-07	9.26764e-06		1.7	0.0204454	0.0983525	-0.180501		1.7	0.0175909	0.0287692	0.0230192
1.72	0.0166998	4.40719e-07	9.26764e-06		1.72	0.0204492	0.101205	-0.209135		1.72	0.0171068	0.0485021	0.0310453
1.74	0.0155907	-8.94892e-08	9.26764e-06		1.74	0.0197473	0.140293	-0.192755		1.74	0.0155864	0.0149707	0.0310849
1.76	0.0154012	-1.8006e-07	9.26764e-06		1.76	0.0196674	0.138577	-0.189684		1.76	0.0148409	-0.00147017	0.0222439
1.78	0.013953	2.31175e-05	9.26764e-06		1.78	0.0184026	0.110664	-0.181835		1.78	0.013825	0.0118297	0.0218752
1.8	0.0137687	2.60821e-05	1.63364e-05		1.8	0.0182489	0.108797	-0.179514		1.8	0.0133358	0.0182333	-0.00192082
1.82	0.012508	2.95046e-05	2.03417e-05		1.82	0.017109	0.0949443	-0.172231		1.82	0.0128493	0.00156519	-0.00385492
1.84	0.0123986	2.98017e-05	2.03417e-05		1.84	0.017063	0.0924193	-0.168916		1.84	0.0126193	-0.00631474	-0.00385492
1.86	0.0124138	2.83532e-05	2.03417e-05		1.86	0.0168517	0.0808105	-0.168916		1.86	0.0124826	0.00163108	-0.00385492
1.88	0.0124145	2.8282e-05	2.03417e-05		1.88	0.0169494	0.0584771	-0.168916		1.88	0.0124191	0.00531896	-0.0264621
1.9	0.0132088	2.88943e-05	2.03417e-05		1.9	0.0172616	-0.0128351	-0.138254		1.9	0.0124611	-0.0146783	-0.0303093
1.92	0.0132217	2.83996e-05	2.03417e-05		1.92	0.0171921	-0.0569698	-0.109735		1.92	0.0124802	-0.0237892	-0.0303093
1.94	0.0133139	2.64067e-06	2.03417e-05		1.94	0.0170285	-0.160777	-0.0475466		1.94	0.0117236	-0.022386	-0.0303093
1.96	0.0132489	2.4466e-06	1.49312e-05		1.96	0.0165014	-0.163021	-0.0150013		1.96	0.0113853	-0.0217585	-0.0357914
1.98	0.0120687	-1.07887e-06	1.08137e-05		1.98	0.0155566	-0.167041	0.0280068		1.98	0.00891317	-0.0313418	-0.037299
2	0.01184	-9.49413e-07	1.08137e-05		2	0.01439	-0.155261	0.0571087		2	0.00782827	-0.0355473	-0.037299
2.02	0.00938423	4.40781e-07	1.08137e-05		2.02	0.0127656	-0.138859	0.0990085		2.02	0.00380977	0.0174945	-0.037299
2.04	0.00881504	3.44159e-06	1.08137e-05		2.04	0.0104953	-0.131381	0.144284		2.04	0.00207934	0.0403351	-0.046099
2.06	0.0045687	2.58285e-05	1.08137e-05		2.06	0.0080143	-0.123209	0.190777		2.06	-0.00295359	-0.0144761	-0.0496229
2.08	0.00355346	2.64449e-05	1.08137e-05		2.08	0.00434663	-0.113595	0.25104		2.08	-0.00507988	-0.0376325	-0.0496229
2.1	-0.00214538	2.99053e-05	1.08137e-05		2.1	0.00119281	-0.105328	0.256355		2.1	-0.010872	0.00533125	-0.0496229
2.12	-0.00352184	2.95985e-05	2.57758e-06		2.12	-0.00352559	-0.087626	0.281179		2.12	-0.0132724	0.0231366	-0.0428767
2.14	-0.00961707	2.82397e-05	-5.74491e-06		2.14	-0.0067041	-0.0757012	0.338953		2.14	-0.0191016	0.0213495	-0.0157531
2.16	-0.0112613	2.83875e-05	-5.74491e-06		2.16	-0.0122119	-0.0352119	0.338953		2.16	-0.021471	0.020623	-0.0157531
2.18	-0.0171858	2.89202e-05	-5.74491e-06		2.18	-0.0150831	-0.0141049	0.320398		2.18	-0.0259787	0.0284555	-0.0157531
2.2	-0.0189526	2.2342e-05	-5.74491e-06		2.2	-0.021138	0.0627677	0.234617		2.2	-0.0277754	0.0315775	-0.0157531
2.22	-0.0242458	2.6336e-06	-5.74491e-06		2.22	-0.0235259	0.0930841	0.0468558		2.22	-0.0300398	0.011912	-0.0237606
2.24	-0.0255843	1.58282e-06	-5.74491e-06		2.24	-0.0288212	0.0702838	-0.192111		2.24	-0.0309247	0.00422629	-0.0274547
2.26	-0.0289709	-1.07598e-06	-5.74491e-06		2.26	-0.030341	0.0637402	-0.224412		2.26	-0.0305447	0.00926784	-0.0274547
2.28	-0.0292073	-5.96643e-07	-2.47064e-06		2.28	-0.0330955	0.00289954	-0.184219		2.28	-0.0303992	0.0111994	-0.0274547
2.3	-0.0297182	4.39602e-07	1.92448e-06		2.3	-0.0336326	-0.00896268	-0.118986		2.3	-0.0271197	0.0121026	-0.0585075
2.32	-0.028713	9.30772e-06	1.92448e-06		2.32	-0.033308	-0.0673817	-0.0444518		2.32	-0.0258883	0.0124418	-0.0672831
2.34	-0.0268402	2.5829e-05	1.92448e-06		2.34	-0.0332706	-0.0741135	-0.0444518		2.34	-0.0206128	0.00790113	-0.0672831
2.36	-0.0249025	1.74443e-05	1.92448e-06		2.36	-0.0305039	-0.0371911	0.0285477		2.36	-0.0186714	0.00623023	-0.033888
2.38	-0.0217716	3.89655e-06	1.92448e-06		2.38	-0.0303096	-0.0342975	0.0438643		2.38	-0.0135459	0.0886262	0.0585063
2.4	-0.0193608	1.61712e-06	1.92448e-06		2.4	-0.0261915	0.0388124	0.0688001		2.4	-0.0116979	0.118334	0.0645617
2.42	-0.0159669	-1.59197e-06	1.92448e-06		2.42	-0.0258985	0.0436848	0.103121		2.42	-0.00808283	0.0260834	0.0796506
2.44	-0.0138049	-5.86661e-07	1.92448e-06		2.44	-0.0223452	0.102771	0.0995406		2.44	-0.00680608	-0.00649756	0.0273934
2.46	-0.0111445	6.50414e-07	1.92448e-06		2.46	-0.0220448	0.101291	-0.134888		2.46	-0.00441651	-0.0613449	-0.0172537
2.48	-0.00973176	1.27282e-05	1.92448e-06		2.48	-0.0201368	0.0918888	-0.134888		2.48	-0.00358997	-0.0803164	-0.0579774
2.5	-0.00820946	2.57428e-05	1.92448e-06		2.5	-0.0198412	0.0844736	-0.198394		2.5	-0.00151723	-0.0138657	-0.0663877
2.52	-0.00691789	2.79018e-05	1.92448e-06		2.52	-0.0186277	0.0540274	-0.23912		2.52	-0.000815222	0.00864031	-0.018128
2.54	-0.00569836	2.99403e-05	1.92448e-06		2.54	-0.0178926	0.0372123	-0.134867		2.54	0.00193901	0.0544761	0.00351277
2.56	-0.00349721	2.90016e-05	1.92448e-06		2.56	-0.0157528	-0.0117374	-0.0594828		2.56	0.00285219	0.0696733	0.0545152
2.58	-0.00167694	2.82254e-05	1.92448e-06		2.58	-0.0142827	-0.0284499	-0.0445001		2.58	0.00697465	0.0219357	0.0482866
2.6	0.00148776	2.8632e-05	1.22128e-06		2.6	-0.0110936	-0.0647052	-0.0323119		2.6	0.00831241	0.00644463	0.00833832
2.62	0.00377596	2.8926e-05	-5.34279e-07		2.62	-0.00903385	-0.0443865	-0.0823033		2.62	0.0129646	-0.0354366	-0.000498262
2.64	0.00725662	1.27973e-05	-5.34279e-07		2.64	-0.00560608	-0.0105733	-0.12799		2.64	0.0144418	-0.0487348	-0.0238869
2.66	0.00945049	2.63121e-06	-5.34279e-07		2.66	-0.00332247	0.0175226	-0.128368		2.66	0.0174905	-0.0314585	-0.0373496
2.68	0.0124882	2.35533e-07	-5.34279e-07		2.68	-0.00035872	0.0539866	-0.128756		2.68	0.0184375	-0.0260922	-0.0278448
2.7	0.0141499	-1.07501e-06	-5.34279e-07		2.7	0.00132829	0.0781428	-0.114454		2.7	0.0187436	0.00932196	-0.0220818
2.72	0.0156029	-4.62418e-08	-5.34279e-07		2.72	0.00304919	0.102784	-0.0979746		2.72	0.0188366	0.0200801	0.0451288
2.74	0.0162886	4.39203e-07	-5.34279e-07		2.74	0.00315691	0.0651048	-0.0772321		2.74	0.0170557	0.0321615	0.0565675
2.76	0.0154066	1.85275e-05	-5.34279e-07		2.76	0.00324333	0.0348763	-0.0503686		2.76	0.0165268	0.0357498	0.0353419
2.78	0.0150505	2.58291e-05	-5.34279e-07		2.78	0.00185097	0.0203468	-0.035985		2.78	0.0138134	-0.0195025	0.00692933
2.8	0.0126697	2.88674e-05	-5.34279e-07		2.8	0.000978216	0.0112394	-0.0150092		2.8	0.0130257	-0.0355436	-0.0170425
2.82	0.0118567	2.9905e-05	-5.34279e-07		2.82	-0.000809211	0.0503845	-0.00973729		2.82	0.010674	-0.0243425	-0.0383522
2.84	0.00945841	2.86087e-05	-5.34279e-07		2.84	-0.00167166	0.0692724	-0.00105692		2.84	0.0100068	-0.0211648	-0.0364074
2.86	0.00877582	2.82398e-05	-5.34279e-07		2.86	-0.00298636	0.126152	-0.0276292		2.86	0.00939913	-0.0345838	-0.0257726
2.88	0.00706748	2.87919e-05	-5.34279e-07		2.88	-0.0034619	0.146726	-0.0772112		2.88	0.00923072	-0.0383027	-0.0245661
2.9	0.00667054	2.89201e-05	-5.34279e-07		2.9	-0.00363905	0.145999	-0.0772112		2.9	0.010534	-0.0157846	-0.0237687
2.92	0.00612923	6.72202e-06	-5.34279e-07		2.92	-0.00368495	0.14581	-0.0772112		2.92	0.0108867	-0.00969015	-0.0118642
2.94	0.00602953	2.63362e-06	-5.34279e-07		2.94	-0.00171993	0.0900398	-0.0670056		2.94	0.0129862	0.0401069	0.0112179
2.96	0.00728953	-6.21487e-07	-5.34279e-07		2.96	-0.00138409	0.0805081	-0.0421486		2.96	0.0135409	0.0532644	0.0492235
2.98	0.00746546	-1.07599e-06	-5.34279e-07		2.98	0.00307627	0.0393682	-0.0421486		2.98	0.0155654	0.0473701	0.0492235
3	0.0102066	-2.33766e-05	-5.34279e-07		3	0.00349663	0.035491	-0.0421486		3	0.0160875	0.0458502	0.0515743
3.02	0.010476	-2.5569e-05	-5.34279e-07		3.02	0.00952166	0.0615222	-0.00904221		3.02	0.0173378	0.0622532	0.0702061
3.04	0.0134469	-2.97604e-05	-5.34279e-07		3.04	0.00988865	0.0623279	0.00947788		3.04	0.0176523	0.0663796	0.0702061
3.06	0.0136248	-3.00113e-05	-5.34279e-07		3.06	0.0157749	0.0652895	0.00947788		3.06	0.0167278	0.0208315	0.0702061
3.08	0.0157375	2.25566e-05	-5.34279e-07		3.08	0.0161872	0.0640716	-0.000401036		3.08	0.016501	0.00965713	0.053341
3.1	0.0157878	2.38866e-05	-5.34279e-07		3.1	0.0201905	0.0522469	-0.00748477		3.1	0.0123651	0.0284064	0.0502762
3.12	0.0157314	3.07256e-05	-5.34279e-07		3.12	0.0202606	0.0518915	-0.00748477		3.12	0.011376	0.0328905	0.0502762
3.14	0.0155707	3.06056e-05	-5.34279e-07		3.14	0.0206484	0.0499271	0.019122		3.14	0.00453356	0.0122353	0.0279281
3.16	0.0119542	2.79046e-05	-5.34279e-07		3.16	0.0196001	0.0531828	0.0433384		3.16	0.00293896	0.0074217	0.0117721
3.18	0.0113893	2.79916e-05	-5.34279e-07		3.18	0.0157283	0.0652085	0.0686367		3.18	-0.00517075	-0.0062426	0.0117721
3.2	0.00447811	2.90571e-05	-5.34279e-07		3.2	0.0131753	0.0595146	0.100992		3.2	-0.00701161	-0.00934432	0.0149936
3.22	0.00349029	2.9006e-05	-5.34279e-07		3.22	0.00637292	0.0443426	0.108545		3.22	-0.0144506	0.0186307	0.0220123
3.24	-0.00462072	2.85862e-05	-4.2093e-07		3.24	0.00256737	0.0172282	0.0632771		3.24	-0.0160946	0.0248132	0.0220123
3.26	-0.00579052	2.86135e-05	2.67996e-05		3.26	-0.00506481	-0.037151	0.0248065		3.26	-0.0204424	0.0122757	0.0204199
3.28	-0.0128834	2.87786e-05	2.67996e-05		3.28	-0.00937885	-0.0255254	0.0458703		3.28	-0.0213774	0.00957932	-0.0106304
3.3	-0.0138408	2.87649e-05	2.67996e-05		3.3	-0.0160545	-0.00753578	0.0550869		3.3	-0.0212175	-0.051452	-0.0106304
3.32	-0.0183675	2.87e-05	2.67996e-05		3.32	-0.0196652	0.0161745	0.115566		3.32	-0.0211841	-0.0642191	-0.0106304
3.34	-0.0186402	2.33072e-05	2.67996e-05		3.34	-0.024036	0.0448755	0.139952		3.34	-0.0174038	-0.138553	-0.121638
3.36	-0.0196812	2.72356e-06	2.67996e-05		3.36	-0.0257377	0.063522	0.185645		3.36	-0.016635	-0.15367	-0.152409
3.38	-0.0190267	-4.45754e-06	2.67996e-05		3.38	-0.0273582	0.0812785	0.0908576		3.38	-0.0112816	-0.211677	-0.152409
3.4	-0.0169609	-2.71213e-05	2.67996e-05		3.4	-0.0269082	0.0574126	-0.0431583		3.4	-0.0102238	-0.223139	-0.20949
3.42	-0.015661	-2.77386e-05	2.67996e-05		3.42	-0.0265716	0.0395591	-0.0985299		3.42	-0.00502933	-0.286548	-0.262784
3.44	-0.0122102	-2.93771e-05	2.67996e-05		3.44	-0.0246378	0.0385332	-0.0390044		3.44	-0.00403254	-0.298716	-0.262784
3.46	-0.0107635	-1.3144e-05	2.67996e-05		3.46	-0.0235112	0.0379356	0.00476861		3.46	-0.000249822	-0.337595	-0.319566
3.48	-0.00749234	2.35616e-05	2.67996e-05		3.48	-0.0207724	0.0670799	0.0181728		3.48	0.000454671	-0.344836	-0.324732
3.5	-0.00618816	2.60308e-05	2.67996e-05		3.5	-0.0195518	0.0800681	-0.0469428		3.5	0.00247334	-0.355458	-0.340036
3.52	-0.00365257	3.08314e-05	2.67996e-05		3.52	-0.0166348	0.0535566	-0.13527		3.52	0.00283799	-0.357377	-0.373154
3.54	-0.00264358	2.97246e-05	2.67996e-05		3.54	-0.0156706	0.044793	-0.116984		3.54	0.00404382	-0.379739	-0.373154
3.56	-0.000945045	2.78613e-05	2.67996e-05		3.56	-0.0132445	-0.0261679	-0.0969628		3.56	0.00425495	-0.383655	-0.38207
3.58	-0.000228591	2.83536e-05	2.67996e-05		3.58	-0.0126806	-0.0426619	-0.0912187		3.58	0.00563964	-0.410402	-0.385615
3.6	0.000821035	2.90748e-05	2.67996e-05		3.6	-0.0107875	-0.0837324	-0.0819907		3.6	0.00587447	-0.414938	-0.394533
3.62	0.00155832	1.74477e-05	2.67996e-05		3.62	-0.0105078	-0.0898024	-0.0294327		3.62	0.00718949	-0.477217	-0.463193
3.64	0.0025017	2.57044e-06	2.67996e-05		3.64	-0.00882068	-0.0864447	-0.0287007		3.64	0.00740535	-0.48744	-0.463193
3.66	0.00339578	-1.14056e-05	2.67996e-05		3.66	-0.00869578	-0.0861961	-0.0205696		3.66	0.00781433	-0.472881	-0.463193
3.68	0.00439714	-2.70587e-05	2.67996e-05		3.68	-0.00767693	-0.0718397	-0.0205977		3.68	0.00787925	-0.470569	-0.463193
3.7	0.00496232	-0.000107003	2.67996e-05		3.7	-0.00769518	-0.0705952	-0.0223454		3.7	0.00685924	-0.447697	-0.463193
3.72	0.00551695	-0.000185454	2.67996e-05		3.72	-0.00821151	-0.0497788	-0.0223454		3.72	0.00670277	-0.444188	-0.252827
3.74	0.00517165	-0.000267201	-1.73076e-06		3.74	-0.00844027	-0.0482983	0.0168869		3.74	0.00403916	-0.196785	-0.232998
3.76	0.00487481	-0.000337478	-9.63443e-05		3.76	-0.0102803	-0.03639	0.0189931		3.76	0.00364466	-0.160143	-0.232998
3.78	0.00349184	-0.000343263	-9.63443e-05		3.78	-0.0107604	-0.032588	0.0518146		3.78	-5.32568e-05	0.230298	0.00381579
3.8	0.00245168	-0.000347613	-9.63443e-05		3.8	-0.0130975	-0.0140791	0.0561938		3.8	-0.000581531	0.286076	0.337159
3.82	0.000285218	-0.000250898	-9.63443e-05		3.82	-0.0136458	-0.0143126	0.00812993		3.82	-0.00348318	0.525407	0.337159
3.84	-0.00113667	-0.000187421	-9.63443e-05		3.84	-0.0154789	-0.0150932	-0.00274308		3.84	-0.00388261	0.558353	0.417041
3.86	-0.00340354	-0.000140769	-9.63443e-05		3.86	-0.0155435	-0.029196	-0.00274308		3.86	-0.00434986	0.658857	0.636693
3.88	-0.00469668	-0.000114157	-9.63443e-05		3.88	-0.0157016	-0.0637099	-0.00274308		3.88	-0.00441177	0.672174	0.636693
3.9	-0.005962	-0.000637445	-9.63443e-05		3.9	-0.0145155	-0.0526945	0.0276929		3.9	-0.00235118	0.605207	0.623335
3.92	-0.00658586	-0.000895448	-9.63443e-05		3.92	-0.0123119	-0.0322299	0.0418859		3.92	-0.00208867	0.596676	0.523514
3.94	-0.00611267	-0.00101231	-9.63443e-05		3.94	-0.00948627	-0.0130914	0.0418859		3.94	0.00154222	0.55937	0.523514
3.96	-0.00591256	-0.00106174	-9.63443e-05		3.96	-0.005416	0.0144779	0.0418859		3.96	0.00198641	0.554806	0.523514
3.98	-0.00395114	-0.00109042	-3.98231e-05		3.98	-0.00123038	-0.0152955	0.166231		3.98	0.0058434	-0.251762	-0.168643
4	-0.00324685	-0.00110072	0.000528295		4	0.00349742	-0.0489255	0.17117		4	0.00629589	-0.346387	-0.190516
4.02	-0.000568094	0.000157917	0.000528295		4.02	0.00832949	-0.0304686	0.17117		4.02	0.00883366	-0.525612	-0.190516
4.04	0.000237442	0.000536405	0.000528295		4.04	0.0126245	-0.014063	0.109987		4.04	0.00911877	-0.545747	-0.528308
4.06	0.00286927	-9.1723e-06	0.000528295		4.06	0.0170746	0.00623714	0.0714638		4.06	0.00946297	-0.385923	-0.602102
4.08	0.00351975	-0.000144017	-0.00163472		4.08	0.0201766	0.0203874	0.0714638		4.08	0.00949994	-0.368755	-0.602102
4.1	0.00525321	-0.00218455	-0.00193035		4.1	0.0230045	0.0328603	0.0520734		4.1	0.00809257	-0.110747	-0.109125
4.12	0.00559617	-0.00258825	-0.00193035		4.12	0.0245333	0.0396034	-0.00157882		4.12	0.00794826	-0.084292	-0.102587
4.14	0.00565631	-0.000872256	-0.00193035		4.14	0.0247974	0.0446704	-0.00157882		4.14	0.00585301	0.314112	0.0979176
4.16	0.00566547	-0.000610947	-0.00166094		4.16	0.0249059	0.0467508	0.0155588		4.16	0.00564832	0.353034	0.224307
4.18	0.00383724	-0.000306913	-0.00152766		4.18	0.0223788	-0.0516746	0.0520816		4.18	0.00400619	0.60295	0.358399
4.2	0.00363604	-0.000273453	-0.00152766		4.2	0.0216186	-0.0812802	0.0520816		4.2	0.00385365	0.626167	0.783457
4.22	0.000302328	0.0027553	-0.00152766		4.22	0.0168487	-0.074071	0.0764864		4.22	0.0041702	0.811487	0.783457
4.24	6.62593e-05	0.00296977	-0.000929814		4.24	0.015862	-0.0725797	0.117461		4.24	0.0041981	0.827821	0.738102
4.26	-0.00381151	-0.00474536	-0.000847809		4.26	0.0104266	0.00955219	0.117461		4.26	0.00786396	0.618825	0.7311
4.28	-0.00394433	-0.00500962	-0.00170989		4.28	0.00974402	0.0198662	0.1392		4.28	0.00816978	0.60139	0.652913
4.3	-0.00660229	-0.00411933	-0.00361052		4.3	0.00814708	0.100324	0.16835		4.3	0.0151578	0.491446	0.572414
4.32	-0.0065857	-0.00405681	-0.00361052		4.32	0.00805996	0.104714	0.16835		4.32	0.0157081	0.482788	0.55453
4.34	-0.00608972	-0.00222219	-0.00317558		4.34	0.00805996	0.104714	0.15193		4.34	0.0241278	0.398551	0.422333
4.36	-0.00582237	-0.00212298	-0.00302647		4.36	0.00864199	0.101788	0.134218		4.36	0.0247518	0.392308	0.422333
4.38	-0.00203397	-0.000717159	-0.00182215		4.38	0.0166271	0.0616517	0.134218		4.38	0.0314303	0.0600439	0.189525
4.4	-0.00146476	-0.00104908	-0.000961981		4.4	0.0166271	0.0616517	0.0608322		4.4	0.0318945	0.0369453	0.110098
4.42	0.00371961	-0.0040722	-0.00140505		4.42	0.0166271	0.0616517	-0.00295363		4.42	0.0334096	-0.258362	-0.0200236
4.44	0.00589427	-0.00491642	-0.0071914		4.44	0.0189316	0.0654168	-0.0429148		4.44	0.033508	-0.277546	-0.239625
4.46	0.00830758	-0.00585328	-0.00752861		4.46	0.0289106	0.0817205	-0.0611118		4.46	0.0279365	-0.100643	-0.239625
4.48	0.010428	0.00231258	-0.000148584		4.48	0.0289106	0.0817205	-0.0618287		4.48	0.0275998	-0.0899501	-0.0912511
4.5	0.0105506	0.00403599	0.00371845		4.5	0.0289106	0.0817205	-0.135769		4.5	0.0160994	0.100982	-0.0910314
4.52	0.00967019	0.00497642	0.00591823		4.52	0.0288833	0.0313783	-0.20814		4.52	0.0154558	0.111668	0.081968
4.54	0.00701052	0.00969489	0.00884912		4.54	0.0288217	-0.0821122	-0.236319		4.54	0.00174522	0.225512	0.185779
4.56	0.00523127	0.0128514	0.0125103		4.56	0.0288217	-0.0821122	-0.198843		4.56	0.00103879	0.231378	0.169031
4.58	-0.000786908	0.00947275	0.00923256		4.58	0.0288217	-0.0821122	-0.136289		4.58	-0.0109454	0.125	0.119165
4.6	-0.00291328	0.00754324	0.00922659		4.6	0.018256	-0.103353	-0.0782454		4.6	-0.0115101	0.119987	0.119165
4.62	-0.00657805	0.00411515	0.00414497		4.62	0.0161439	-0.107599	-0.0782454		4.62	-0.0196245	-0.0231105	0.0159778
4.64	-0.00889407	-0.00588749	-0.00298926		4.64	0.0161439	-0.107599	0.0423295		4.64	-0.0199714	-0.0292283	0.00162312
4.66	-0.00977254	-0.00886113	-0.00310594		4.66	0.010743	-0.10966	0.0737951		4.66	-0.024578	-0.0451289	-0.0617126
4.68	-0.00974637	-0.00131609	-0.00425731		4.68	0.00112137	-0.113332	0.12601		4.68	-0.024755	-0.0457399	-0.123962
4.7	-0.00821773	0.000628953	-0.000102805		4.7	0.00112137	-0.113332	0.159972		4.7	-0.0283019	-0.123939	-0.123962
4.72	-0.00652458	0.00278332	0.00270067		4.72	0.00112137	-0.113332	0.120407		4.72	-0.028423	-0.126607	-0.123962
4.74	-0.00197645	0.00388259	-0.00403525		4.74	-0.00107991	-0.0444935	0.0654931		4.74	-0.0339138	-0.071057	-0.123962
4.76	0.000169499	0.00657851	0.000654379		4.76	-0.00136414	-0.035605	0.046938		4.76	-0.0340778	-0.0693979	0.0488641
4.78	0.00479724	0.0152141	0.00494629		4.78	-0.00136414	-0.035605	-0.0146108		4.78	-0.0432544	0.158312	0.104273
4.8	0.00781853	0.0274363	0.023226		4.8	0.00169544	0.00458628	0.0216045		4.8	-0.0434897	0.164151	0.104273
4.82	0.00983567	0.0355963	0.0285333		4.82	0.00606625	0.0620022	0.122977		4.82	-0.0562765	0.11826	0.104273
4.84	0.0128988	0.0394534	0.0321427		4.84	0.00606625	0.0620022	0.147854		4.84	-0.0565508	0.117276	0.103871
4.86	0.0131131	0.0280303	0.0243341		4.86	0.00606625	0.0620022	0.207367		4.86	-0.0716581	0.0271459	0.064605
4.88	0.0133638	0.00660829	0.00981921		4.88	0.0134091	0.0799302	0.142979		4.88	-0.0719194	0.0255872	0.064605
4.9	0.012389	-0.00149378	-0.000210289		4.9	0.0138954	0.0811175	0.0100823		4.9	-0.0871876	-0.0747643	0.064605
4.92	0.00997897	-4.5863e-05	-0.000277538		4.92	0.0138954	0.0811175	-0.053576		4.92	-0.0873887	-0.0760861	-0.0632345
4.94	0.00688428	0.00330676	0.00184568		4.94	0.0105504	0.0641327	-0.167759		4.94	-0.0999118	-0.117103	-0.12496
4.96	0.00688428	0.00330676	0.00202711		4.96	0.00977291	0.0601848	-0.12059		4.96	-0.100026	-0.117476	-0.12496
4.98	0.00248115	-0.0146521	-0.0138229		4.98	0.00977291	0.0601848	-0.0466666		4.98	-0.106844	-0.185086	-0.166267
5	-0.00192227	-0.0326122	-0.0431475		5	0.00188775	0.057855	-0.0856178		5	-0.106878	-0.185426	-0.18641
5.02	-0.00192227	-0.0326122	-0.0388714		5.02	-0.00173984	0.0567832	-0.139164		5.02	-0.105747	-0.269375	-0.18641
5.04	-0.00599405	-0.0173664	-0.0264059		5.04	-0.00173984	0.0567832	-0.168878		5.04	-0.105715	-0.269465	-0.215513
5.06	-0.00900251	-0.00610191	-0.00703215		5.06	-0.0121823	0.0250441	-0.204803		5.06	-0.0956138	-0.271523	-0.216405
5.08	-0.00900251	-0.00610191	-0.00703215		5.08	-0.0204399	-5.4465e-05	-0.158007		5.08	-0.0954849	-0.270755	-0.21638
5.1	-0.0105661	-0.0195066	-0.0094598		5.1	-0.0204399	-5.4465e-05	-0.108169		5.1	-0.0771987	-0.161727	-0.216313
5.12	-0.0114074	-0.0267183	-0.0119589		5.12	-0.0240795	0.0228611	-0.087946		5.12	-0.0769335	-0.159672	-0.216313
5.14	-0.0114074	-0.0267183	-0.0119589		5.14	-0.0288664	0.0529999	-0.0689651		5.14	-0.0530909	0.0251292	-0.0789482
5.16	-0.00983402	-0.0197518	-0.0194699		5.16	-0.0288664	0.0529999	-0.0766314		5.16	-0.052697	0.0252183	0.0262336
5.18	-0.00923815	-0.0171134	-0.0197336		5.18	-0.0291565	0.0345225	-0.0829696		5.18	-0.0268324	0.0310696	0.0262336
5.2	-0.00890607	-0.0156687	-0.00284326		5.2	-0.0298163	-0.00749517	-0.107074		5.2	-0.0263554	0.0292275	0.00400341
5.22	-0.00566365	-0.00156306	0.00467154		5.22	-0.0298163	-0.00749517	-0.124601		5.22	-0.00172561	-0.0658835	0.000515779
5.24	-0.00566365	-0.00156306	0.00292445		5.24	-0.0277837	0.00604758	-0.0971588		5.24	-0.00123192	-0.0677607	-0.0178215
5.26	-0.00378555	-0.00608299	-0.00334192		5.26	-0.0184576	0.0681857	-0.079656		5.26	0.0197394	-0.1475	-0.112376
5.28	-0.00158527	-0.0113783	-0.0207261		5.28	-0.0184576	0.0681857	-0.0768485		5.28	0.0201801	-0.148695	-0.112376
5.3	-0.00158527	-0.0113783	-0.0130932		5.3	-0.0178958	0.0701414	-0.075284		5.3	0.036063	-0.191765	-0.14003
5.32	0.00120869	-0.00640953	-0.0107844		5.32	-0.00774684	0.105469	-0.075284		5.32	0.0363964	-0.188637	-0.172432
5.34	0.00178868	-0.00537807	-0.00768321		5.34	-0.00774684	0.105469	-0.075284		5.34	0.0468185	-0.0908681	-0.172432
5.36	0.00241279	-0.00661108	-0.00589271		5.36	-0.00774684	0.105469	-0.0603055		5.36	0.0470199	-0.0869593	-0.0797301
5.38	0.0049779	-0.0116788	-0.00493891		5.38	0.00229499	0.0213558	-0.0540471		5.38	0.0525722	0.0208121	-0.050218
5.4	0.0049779	-0.0116788	-0.0110496		5.4	0.00309788	0.0146305	-0.0540471		5.4	0.0526582	0.0221978	-0.0441198
5.42	0.0061035	-0.016135	-0.0169144		5.42	0.00309788	0.0146305	-0.0540471		5.42	0.0547769	0.0563439	0.0575897
5.44	0.00697615	-0.0195899	-0.0169144		5.44	0.00432559	-0.0279903	0.0366286		5.44	0.0548197	0.0593494	0.0575897
5.46	0.00697615	-0.0195899	0.000623532		5.46	0.00463353	-0.0386805	0.0639492		5.46	0.0557724	0.126239	0.0501826
5.48	0.00610067	0.032935	0.0348517		5.48	0.00463353	-0.0386805	0.0639492		5.48	0.0559003	0.120549	0.0367018
5.5	0.00603568	0.0368346	0.0350188		5.5	0.00381178	-0.0828495	0.0639492		5.5	0.0584943	0.005172	0.0367018
5.52	0.00464339	0.0238341	0.0366064		5.52	0.00341247	-0.104312	0.0574597		5.52	0.0588489	0.00114278	-0.0606439
5.54	0.00137115	-0.00672046	0.0234435		5.54	0.00341247	-0.104312	0.0561457		5.54	0.0654476	-0.0738323	-0.112452
5.56	0.000702261	-0.00533703	-0.00900169		5.56	0.00119567	-0.0600677	0.0561457		5.56	0.0660999	-0.0760552	-0.112452
5.58	-0.0052768	0.00702916	0.0044566		5.58	-0.000643933	-0.0233516	0.05935		5.58	0.0773068	-0.114249	-0.112452
5.6	-0.00611471	0.00405723	0.0109457		5.6	-0.000643933	-0.0233516	0.0672541		5.6	0.0781732	-0.10823	-0.112452
5.62	-0.012115	-0.0172247	0.00146522		5.62	-0.00263778	0.0141562	0.0672541		5.62	0.0919909	-0.0122362	-0.111257
5.64	-0.0126699	-0.0189464	-0.010668		5.64	-0.00539114	0.065952	0.0672541		5.64	0.0927965	-0.0152012	-0.107649
5.66	-0.0159563	-0.0291435	-0.0280698		5.66	-0.00539114	0.065952	0.114726		5.66	0.104778	-0.0593002	-0.107649
5.68	-0.0158567	-0.0261185	-0.0153338		5.68	-0.00529801	0.0468609	0.130949		5.68	0.105111	-0.0658743	-0.107649
5.7	-0.0153578	-0.0109614	-0.0118431		5.7	-0.00507386	0.000908528	0.130949		5.7	0.109745	-0.157422	-0.107649
5.72	-0.014316	-0.00681187	-0.0118431		5.72	-0.00507386	0.000908528	0.114803		5.72	0.109219	-0.151771	-0.107649
5.74	-0.00982488	0.0110769	0.00613734		5.74	-0.00454701	-0.00891806	0.0510736		5.74	0.10234	-0.0778367	-0.0427009
5.76	-0.00804242	0.0142484	0.0218908		5.76	-0.0019195	-0.0579253	0.0510736		5.76	0.100806	-0.0728365	-0.0307721
5.78	-0.00134536	0.0261646	0.0218908		5.78	-0.0019195	-0.0579253	0.0510736		5.78	0.0818879	-0.0111681	-0.0307721
5.8	0.0005738	0.0270681	0.0271436		5.8	-0.00163947	-0.0577986	0.0109925		5.8	0.0795626	-0.00401434	-0.0307721
5.82	0.00692242	0.030057	0.0405747		5.82	0.00498932	-0.0547997	-0.00974935		5.82	0.0524533	0.0793857	-0.0307721
5.84	0.0082266	0.0250455	0.0405747		5.84	0.00498932	-0.0547997	-0.00974935		5.84	0.0498847	0.0798876	0.0252982
5.86	0.0120561	0.0103301	0.0389868		5.86	0.00498932	-0.0547997	-0.0105534		5.86	0.0215064	0.0854323	0.026366
5.88	0.0121787	-0.00182765	-0.0136715		5.88	0.0122953	-0.0500471	-0.0166918		5.88	0.0193858	0.0855713	0.026366
5.9	0.0125004	-0.0337257	-0.0136715		5.9	0.0129824	-0.0496001	-0.0166918		5.9	-0.00286779	0.0870299	0.026366
5.92	0.0114647	-0.0181948	-0.00949701		5.92	0.0129824	-0.0496001	-0.0166918		5.92	-0.00396819	0.082086	0.0385065
5.94	0.00902363	0.0184123	-0.00716503		5.94	0.0108707	0.00318873	-0.00621731		5.94	-0.0149601	0.0327008	0.0464614
5.96	0.00732788	0.0168402	0.0086979		5.96	0.0103011	0.017429	0.00159911		5.96	-0.0148165	0.0287065	0.0464614
5.98	0.00372105	0.0134963	0.0250326		5.98	0.0103011	0.017429	0.00159911		5.98	-0.0134493	-0.00934432	0.0464614
6	0.00213192	0.0125894	0.013224		6	0.00147493	-0.00638572	0.00238546		6	-0.0122833	-0.0180728	0.0145323
6.02	-0.000929386	0.0108425	0.00389477		6.02	-0.0030504	-0.018596	0.0282544		6.02	-0.00167178	-0.097511	-0.0942102
6.04	-0.00176856	0.0099992	0.00570842		6.04	-0.0030504	-0.018596	0.0282544		6.04	-8.28397e-05	-0.0991676	-0.0942102
6.06	-0.00323713	0.00852344	0.00679836		6.06	-0.00884288	0.00112131	0.0282544		6.06	0.0137548	-0.113595	-0.0942102
6.08	-0.00289766	-0.0026327	-0.00272159		6.08	-0.0138862	0.0182883	0.0199062		6.08	0.0149679	-0.118077	-0.110166
6.1	-0.00235665	-0.020412	-0.00698666		6.1	-0.0138862	0.0182883	0.0110891		6.1	0.0250923	-0.155479	-0.149703
6.12	-0.000865853	-0.0177792	-0.016157		6.12	-0.0161197	0.0161537	0.0110891		6.12	0.0251686	-0.157218	-0.149703
6.14	0.00130201	-0.0139508	-0.0191075		6.14	-0.0193594	0.0130573	0.0110891		6.14	0.0257801	-0.171142	-0.149703
6.16	0.00348722	-0.0187283	-0.0192346		6.16	-0.0193594	0.0130573	0.00720081		6.16	0.0242788	-0.166717	-0.147879
6.18	0.00639112	-0.0250771	-0.019262		6.18	-0.016978	0.00107484	0.00696657		6.18	0.0127248	-0.132665	-0.144462
6.2	0.00846171	-0.0211997	-0.0209457		6.2	-0.0109025	-0.0294957	0.00696657		6.2	0.00977663	-0.113396	-0.144462
6.22	0.0109791	-0.0164856	-0.0211569		6.22	-0.0109025	-0.0294957	0.00382905		6.22	-0.0120499	0.0292534	-0.144462
6.24	0.0120136	0.000274208	0.00471804		6.24	-0.00834124	-0.0205851	-0.000876811		6.24	-0.0156792	0.0478882	-0.0372912
6.26	0.0131652	0.0189305	0.00628851		6.26	0.00561111	0.0279549	-0.000876811		6.26	-0.041556	0.180755	0.117812
6.28	0.0124151	0.0178949	0.0224142		6.28	0.00561111	0.0279549	-0.000876811		6.28	-0.0446793	0.176671	0.117812
6.3	0.0116502	0.0168391	0.0214232		6.3	0.00589122	0.0271673	-0.000876811		6.3	-0.0661485	0.148595	0.117812
6.32	0.0090453	0.00654884	0.0109509		6.32	0.015402	0.000423789	-0.000876811		6.32	-0.0675905	0.136506	0.117991
6.34	0.00661236	-0.00306227	0.0109509		6.34	0.015402	0.000423789	-0.000876811		6.34	-0.0771562	0.0563113	0.118193
6.36	0.00302737	0.00984104	0.0109509		6.36	0.015402	0.000423789	-0.00162595		6.36	-0.0762598	0.0449501	0.118193
6.38	-3.90664e-05	0.020878	0.0128736		6.38	0.0156891	-0.0571125	-0.00326489		6.38	-0.0705158	-0.0278456	0.118193
6.4	-0.00316171	0.0192847	0.0197542		6.4	0.0157203	-0.0633553	-0.00326489		6.4	-0.067487	-0.0367477	0.00931469
6.42	-0.00560629	0.0180374	0.0197542		6.42	0.0157203	-0.0633553	-0.00326489		6.42	-0.0487258	-0.0918893	-0.0873468
6.44	-0.00707967	0.00315806	0.0197542		6.44	0.00694097	-0.0188025	-0.00326489		6.44	-0.0445824	-0.0952856	-0.0873468
6.46	-0.00813433	-0.00749264	0.0130534		6.46	0.00440132	-0.00591445	-0.00326489		6.46	-0.0197509	-0.11564	-0.0873468
6.48	-0.00765637	-0.0053273	0.000628807		6.48	0.00440132	-0.00591445	-0.00326489		6.48	-0.0158832	-0.112884	-0.0469409
6.5	-0.00734397	-0.003912	0.000628807		6.5	6.22143e-05	0.00542088	-0.00682256		6.5	0.00656027	-0.0968939	-0.0462928
6.52	-0.00565628	0.0143937	0.000628807		6.52	-0.00228309	0.0115477	-0.0189111		6.52	0.00893764	-0.0799847	-0.0462928
6.54	-0.00465079	0.0252998	-0.0153019		6.54	-0.00228309	0.0115477	-0.0189111		6.54	0.0223044	0.0150878	-0.00176846
6.56	-0.00313385	-0.0115575	-0.0324011		6.56	-0.00277169	0.0214224	-0.0189111		6.56	0.0225529	0.0241964	0.0551971
6.58	-0.00231189	-0.0315286	-0.0324011		6.58	-0.00321794	0.0304413	-0.0189111		6.58	0.0239073	0.0738527	0.0551971
6.6	-0.00208139	-0.0123606	-0.0313458		6.6	-0.00321794	0.0304413	-0.0189111		6.6	0.022125	0.0725611	0.0551971
6.62	-0.0019681	-0.00294058	-0.0294807		6.62	0.00117629	0.0173886	-0.0189111		6.62	0.0126978	0.065729	-0.0990294
6.64	-0.00311938	-0.0140226	-0.0294807		6.64	0.00787419	-0.002507	-0.0176592		6.64	0.00962372	0.0529313	-0.11747
6.66	-0.00363082	-0.0189456	0.00380629		6.66	0.00787419	-0.002507	-0.0100361		6.66	-0.00616138	-0.012785	-0.11747
6.68	-0.00533236	0.0174432	0.00915267		6.68	0.0104616	-0.0111218	-0.0100361		6.68	-0.00943415	-0.0365142	-0.11747
6.7	-0.00601284	0.0319958	0.00633134		6.7	0.0174691	-0.0344531	-0.0100361		6.7	-0.0257588	-0.154876	-0.11747
6.72	-0.00722277	-0.0245821	0.00460283		6.72	0.0174691	-0.0344531	-0.0100361		6.72	-0.028109	-0.175775	-0.11747
6.74	-0.00765622	-0.0448508	-0.0155117		6.74	0.0180164	-0.0264008	-0.0100361		6.74	-0.0395026	-0.277091	-0.11747
6.76	-0.00774562	-0.0279707	-0.0485293		6.76	0.0212917	0.0217872	-0.0100361		6.76	-0.0400657	-0.243321	-0.0330643
6.78	-0.00777413	-0.0225863	-0.0449026		6.78	0.0212917	0.0217872	-0.00772021		6.78	-0.0427207	-0.0841175	-0.0122508
6.8	-0.00684835	-0.00442793	-0.0220681		6.8	0.0211339	0.0213458	0.0322678		6.8	-0.0411568	-0.0431579	-0.0122508
6.82	-0.00658735	0.000691255	-0.0120222		6.82	0.0118335	-0.00466311	0.0322678		6.82	-0.0339839	0.144707	-0.0122508
6.84	-0.00543646	0.014782	0.0218928		6.84	0.0118335	-0.00466311	0.0322678		6.84	-0.0306507	0.145073	0.00416994
6.86	-0.00515232	0.0182607	0.0186771		6.86	0.0118335	-0.00466311	0.0322678		6.86	-0.0157696	0.146704	0.0479342
6.88	-0.00468626	0.0278229	0.0186909		6.88	-0.000844855	-0.0541002	0.0322678		6.88	-0.0116431	0.117538	0.0479342
6.9	-0.00458666	0.0298665	0.043237		6.9	-0.00240871	-0.0601982	0.0322678		6.9	0.00629703	-0.00926276	0.0479342
6.92	-0.00516112	-0.00876399	0.0218181		6.92	-0.00240871	-0.0601982	0.0322678		6.92	0.00994833	-0.010735	0.0284314
6.94	-0.00526582	-0.0158049	-0.000814434		6.94	-0.00959959	-0.0417595	0.0132001		6.94	0.0254138	-0.0169707	-0.030691
6.96	-0.00653763	0.0602199	0.00891801		6.96	-0.0118245	-0.0360544	0.0125784		6.96	0.0274503	0.00546571	-0.030691
6.98	-0.00673146	0.0718062	0.026569		6.98	-0.0118245	-0.0360544	0.0125784		6.98	0.0358576	0.098088	-0.030691
7	-0.0078946	0.0314852	0.0611658		7	-0.0112635	0.0448575	0.0125784		7	0.0356608	0.119567	0.166028
7.02	-0.00803884	0.026485	0.0490121		7.02	-0.010944	0.0909229	0.0125784		7.02	0.0348683	0.206025	0.190474
7.04	-0.00804189	0.0725266	0.0494984		7.04	-0.010944	0.0909229	0.0125784		7.04	0.0325611	0.214912	0.190474
7.06	-0.00804218	0.0769919	0.073447		7.06	-0.00774473	0.0468951	0.0125784		7.06	0.0235027	0.249802	0.226283
7.08	-0.00597658	0.0300057	0.0620323		7.08	-0.00467978	0.00471636	0.0222343		7.08	0.0198572	0.239256	0.231789
7.1	-0.00582945	0.026659	0.0537357		7.1	-0.00467978	0.00471636	0.0235249		7.1	0.00589176	0.198856	0.231789
7.12	-0.0015323	-0.00311151	-0.0143342		7.12	-0.00235198	-0.0352925	0.0235249		7.12	0.00200221	0.190444	0.190697
7.14	-0.00133182	-0.00450039	-0.0158375		7.14	0.00137851	-0.0994096	0.0235249		7.14	-0.0125421	0.15899	0.183103
7.16	0.00439252	0.0108884	0.0109507		7.16	0.00137851	-0.0994096	0.0235249		7.16	-0.0155956	0.161454	0.183103
7.18	0.00452521	0.0112451	0.0170798		7.18	0.00244619	-0.0951553	0.0235249		7.18	-0.0267445	0.170451	0.131865
7.2	0.0101898	0.0100099	0.00523672		7.2	0.00552092	-0.0829036	0.0235249		7.2	-0.0281642	0.162571	0.120717
7.22	0.0102724	0.0118548	0.00274635		7.22	0.00552092	-0.0829036	0.00439572		7.22	-0.0332273	0.13447	0.120717
7.24	0.0138943	0.0971515	0.0241455		7.24	0.0052218	-0.073007	-0.000513229		7.24	-0.032707	0.124477	0.120717
7.26	0.0139044	0.10133	0.0783833		7.26	0.00324194	-0.00750306	-0.000513229		7.26	-0.0308942	0.0896575	0.120717
7.28	0.0141281	0.194096	0.118751		7.28	0.00324194	-0.00750306	-0.000513229		7.28	-0.0286858	0.0923334	0.120717
7.3	0.0138917	0.197659	0.176226		7.3	0.00324209	-0.00704807	-0.000513229		7.3	-0.0211652	0.101446	0.111257
7.32	0.010493	0.24889	0.224407		7.32	0.00327302	0.0880087	-0.000513229		7.32	-0.017985	0.109893	0.108524
7.34	0.00993861	0.253317	0.24363		7.34	0.00327302	0.0880087	-0.000513229		7.34	-0.00739834	0.138015	0.108524
7.36	0.00411587	0.299809	0.271368		7.36	0.00327302	0.0880087	-0.00746007		7.36	-0.00428167	0.128066	0.108524
7.38	0.00336762	0.301697	0.2912		7.38	-0.00153811	0.0848694	-0.0103049		7.38	0.00586411	0.0956809	0.108524
7.4	-0.00275794	0.317151	0.326055		7.4	-0.00220492	0.0844343	-0.0103049		7.4	0.00778181	0.0812902	0.108524
7.42	-0.00338845	0.304749	0.326055		7.42	-0.00220492	0.0844343	-0.0103049		7.42	0.013888	0.0354687	0.078749
7.44	-0.00757939	0.222311	0.326055		7.44	-0.00401162	0.012475	-0.0103049		7.44	0.0137509	0.0307492	0.067759
7.46	-0.00770869	0.186403	0.0843774		7.46	-0.00460813	-0.0112838	-0.0103049		7.46	0.0133239	0.016047	0.067759
7.48	-0.00842624	-0.0128593	0.083415		7.48	-0.00460813	-0.0112838	-0.0103049		7.48	0.0109543	0.0299759	0.067759
7.5	-0.00782764	-0.062006	-0.0995497		7.5	-0.00602937	-0.0423742	-0.00189513		7.5	0.00373038	0.0724395	0.067759
7.52	-0.00499802	-0.294326	-0.281557		7.52	-0.00688105	-0.0610052	0.00319075		7.52	-0.000209585	0.0539386	0.067759
7.54	-0.00381589	-0.328311	-0.340366		7.54	-0.00688105	-0.0610052	0.00319075		7.54	-0.0119667	-0.00126939	-0.0361259
7.56	0.00101706	-0.467255	-0.474296		7.56	-0.00412769	-0.0475609	0.00319075		7.56	-0.0161313	-0.0263422	-0.0839063
7.58	0.00228355	-0.472254	-0.48135		7.58	-0.00136112	-0.0340519	0.00319075		7.58	-0.0282986	-0.0995942	-0.0839063
7.6	0.00681482	-0.490138	-0.53905		7.6	-0.00136112	-0.0340519	0.00319075		7.6	-0.0311276	-0.105222	-0.0839063
7.62	0.00757194	-0.505349	-0.53905		7.62	0.0024069	-0.0374681	0.00319075		7.62	-0.0392212	-0.121324	-0.0839063
7.64	0.00996472	-0.55342	-0.561434		7.64	0.00875947	-0.0432275	0.0186165		7.64	-0.0396474	-0.134347	-0.0839063
7.66	0.00984138	-0.549191	-0.563573		7.66	0.00875947	-0.0432275	0.0319258		7.66	-0.0408417	-0.170838	-0.175917
7.68	0.00949449	-0.537295	-0.563573		7.68	0.0109812	-0.0283534	0.0319258		7.68	-0.0388819	-0.183922	-0.227782
7.7	0.00856061	-0.431934	-0.563573		7.7	0.0177975	0.0172804	0.0319258		7.7	-0.0335017	-0.21984	-0.227782
7.72	0.00620848	-0.166566	-0.373645		7.72	0.0177975	0.0172804	0.0319258		7.72	-0.030652	-0.208064	-0.227782
7.74	0.00495393	-0.0976675	-0.198586		7.74	0.017573	0.0192836	0.0319258		7.74	-0.0229863	-0.176386	-0.227782
7.76	0.00211024	0.058506	-0.0413341		7.76	0.0159165	0.0340671	0.0319258		7.76	-0.0173659	-0.0461534	-0.227782
7.78	0.00110705	0.0918113	0.150089		7.78	0.0159165	0.0340671	0.0162238		7.78	-0.0112202	0.134	-0.0267873
7.8	-0.000947913	0.160035	0.150828		7.8	0.0159165	0.0340671	-0.00292838		7.8	-0.00854277	0.253727	0.110553
7.82	-0.00145756	0.164211	0.151308		7.82	0.00654589	0.00920193	-0.00292838		7.82	-0.00792556	0.331703	0.110553
7.84	-0.00240423	0.171968	0.160182		7.84	0.00647832	0.00902263	-0.00292838		7.84	-0.0120752	0.318585	0.110553
7.86	-0.00262226	0.160161	0.162962		7.86	0.00647832	0.00902263	-0.00292838		7.86	-0.0130887	0.295015	0.110553
7.88	-0.00299053	0.140217	0.125093		7.88	-0.00885327	-0.0342129	-0.00292838		7.88	-0.022666	0.0722702	0.203218
7.9	-0.0033538	0.100595	0.115631		7.9	-0.0112184	-0.0408827	-0.00292838		7.9	-0.0247122	0.0486852	0.222405
7.92	-0.00391303	0.0395996	0.0380405		7.92	-0.0112184	-0.0408827	-0.00843195		7.92	-0.0360729	-0.0822618	0.222405
7.94	-0.00479546	0.0278487	0.033335		7.94	-0.0201281	-0.0448241	-0.0180403		7.94	-0.0382347	-0.105262	-0.212992
7.96	-0.00603574	0.0113325	0.0173393		7.96	-0.0232608	-0.0462099	-0.0180403		7.96	-0.0463889	-0.192019	-0.259249
7.98	-0.00750738	0.0439185	0.0335315		7.98	-0.0232608	-0.0462099	-0.0180403		7.98	-0.0469166	-0.203396	-0.195862
8	-0.00939851	0.0857931	0.0596644		8	-0.0226498	-0.0653537	-0.0180403		8	-0.0483693	-0.234711	-0.11304
8.02	-0.0111407	0.116514	0.104167		8.02	-0.0222647	-0.0774207	-0.0180403		8.02	-0.0453929	-0.249562	-0.187873
8.04	-0.0131895	0.152644	0.14241		8.04	-0.0222647	-0.0774207	-0.0180403		8.04	-0.0391662	-0.280631	-0.334813
8.06	-0.014642	0.174996	0.173465		8.06	-0.0163121	-0.0678424	-0.0255439		8.06	-0.0317758	-0.268023	-0.278682
8.08	-0.0162063	0.19907	0.187217		8.08	-0.0100386	-0.0577478	-0.0256466		8.08	-0.0197351	-0.247482	-0.210338
8.1	-0.0167902	0.22298	0.226058		8.1	-0.0100386	-0.0577478	-0.0256466		8.1	-0.00883901	-0.236432	-0.214679
8.12	-0.0173662	0.246569	0.233346		8.12	-0.00561104	-0.0636934	-0.0256466		8.12	0.00518353	-0.22221	-0.21803
8.14	-0.0165833	0.308228	0.328652		8.14	0.00224692	-0.0742453	-0.0256466		8.14	0.0166644	-0.206148	-0.200495
8.16	-0.0158759	0.363949	0.343059		8.16	0.00224692	-0.0742453	-0.0256466		8.16	0.028415	-0.189709	-0.192166
8.18	-0.0134106	0.410871	0.419334		8.18	0.00295407	-0.0651114	-0.0333959		8.18	0.0363827	-0.192043	-0.170384
8.2	-0.0113708	0.449695	0.425621		8.2	0.00527023	-0.0351943	-0.0383752		8.2	0.042872	-0.193943	-0.164645
8.22	-0.00734697	0.447301	0.439349		8.22	0.00527023	-0.0351943	-0.0383752		8.22	0.0438994	-0.143104	-0.145795
8.24	-0.00430072	0.445488	0.455291		8.24	0.00463719	-0.0362988	-0.0383752		8.24	0.0445616	-0.110333	-0.141481
8.26	0.000538014	0.448269	0.47331		8.26	-0.0006235	-0.0454777	-0.0383752		8.26	0.0380571	-0.0502124	-0.0173687
8.28	0.00388589	0.450193	0.47331		8.28	-0.0006235	-0.0454777	-0.0383752		8.28	0.0347801	-0.0199238	-0.0151332
8.3	0.00835029	0.358142	0.47331		8.3	-0.0006235	-0.0454777	-0.0233484		8.3	0.0241014	0.0208987	-0.000429056
8.32	0.0111691	0.300022	0.296065		8.32	-0.0068096	-0.00060418	0.0266407		8.32	0.0199878	0.036624	0.00471224
8.34	0.0141066	0.0910224	0.24605		8.34	-0.00692994	0.000268756	0.0266407		8.34	0.0114396	0.022961	0.0205154
8.36	0.0157959	-0.0291673	0.0140442		8.36	-0.00692994	0.000268756	0.0266407		8.36	0.00901231	0.0190813	0.0205154
8.38	0.0166876	-0.184114	-0.117366		8.38	-0.00623719	-0.0181176	0.0266407		8.38	0.00905057	0.0627047	0.0205154
8.4	0.0171536	-0.265075	-0.256686		8.4	-0.00611917	-0.0212502	0.0266407		8.4	0.00905809	0.0712768	0.0537698
8.42	0.0165551	-0.336466	-0.305028		8.42	-0.00611917	-0.0212502	0.0266407		8.42	0.020998	0.1151	0.0908976
8.44	0.0162718	-0.370259	-0.369485		8.44	-0.0018899	-0.0691353	0.0273073		8.44	0.0224332	0.120368	0.0908976
8.46	0.0156695	-0.446922	-0.381183		8.46	-0.000309235	-0.0870321	0.0274217		8.46	0.0443195	0.138167	0.0908976
8.48	0.0154121	-0.479676	-0.50832		8.48	-0.000309235	-0.0870321	0.0274217		8.48	0.0456427	0.138963	0.118382
8.5	0.0163801	-0.591802	-0.523235		8.5	0.00271496	-0.0152211	0.0274217		8.5	0.0702152	0.116527	0.130189
8.52	0.0167518	-0.634853	-0.667191		8.52	0.00471896	0.032365	0.0274217		8.52	0.0713356	0.109133	0.130189
8.54	0.0199869	-0.739115	-0.682191		8.54	0.00471896	0.032365	0.0274217		8.54	0.0878627	5.58776e-05	0.130189
8.56	0.0210973	-0.774899	-0.761911		8.56	0.00317867	0.080477	-0.029432		8.56	0.0884017	-0.00494693	-0.0217704
8.58	0.0260083	-0.707424	-0.717729		8.58	0.00147594	0.133663	-0.0920818		8.58	0.0923394	-0.0414902	-0.0338251
8.6	0.0275052	-0.686857	-0.593509		8.6	0.00147594	0.133663	-0.0920818		8.6	0.0905397	-0.0505956	-0.0338251
8.62	0.0324859	-0.42688	-0.593509		8.62	0.00107321	0.0999845	-0.0920818		8.62	0.0821915	-0.0928331	-0.0435164
8.64	0.0338234	-0.35707	-0.593509		8.64	0.000320219	0.0370157	-0.0920818		8.64	0.077152	-0.0963801	-0.0969558
8.66	0.0369735	-0.151907	-0.405844		8.66	0.000320219	0.0370157	-0.0920818		8.66	0.0606804	-0.107974	-0.0969558
8.68	0.0377112	-0.103856	-0.194511		8.68	0.000280629	0.0406279	-0.0867978		8.68	0.0530084	-0.0880464	-0.0969558
8.7	0.037652	-0.00467121	-0.117613		8.7	0.000141865	0.0532884	-0.0381978		8.7	0.0343343	-0.0395424	-0.0321917
8.72	0.0376401	0.0153342	0.00531318		8.72	0.000141865	0.0532884	-0.0381978		8.72	0.0260414	0.0100717	0.0732425
8.74	0.0339459	0.115645	0.0402802		8.74	0.000658846	0.0480211	-0.0381978		8.74	0.0105132	0.102973	0.0732425
8.76	0.0333147	0.132785	0.122137		8.76	0.00555611	-0.00187484	-0.0381978		8.76	0.00421075	0.128109	0.0732425
8.78	0.0263138	0.242512	0.144496		8.78	0.00555611	-0.00187484	-0.0381978		8.78	-0.00504606	0.165029	0.140551
8.8	0.0253228	0.258045	0.226716		8.8	0.00555611	-0.00187484	-0.0381978		8.8	-0.00727965	0.171457	0.184033
8.82	0.0156036	0.314243	0.264597		8.82	0.0131843	-0.0263646	0.0034318		8.82	-0.00988079	0.178943	0.184033
8.84	0.0144985	0.320632	0.339177		8.84	0.0134284	-0.0271482	0.019591		8.84	-0.00751495	0.179546	0.184033
8.86	0.00259164	0.262644	0.306764		8.86	0.0134284	-0.0271482	0.019591		8.86	-0.00532163	0.180105	0.145836
8.88	0.00155385	0.25759	0.289124		8.88	0.00981723	0.028022	0.019591		8.88	0.000168879	0.152072	0.138263
8.9	-0.0120972	0.130622	0.17986		8.9	0.00914216	0.0383353	0.019591		8.9	0.00421302	0.131424	0.138263
8.92	-0.0129416	0.122768	0.136555		8.92	0.00914216	0.0383353	0.019591		8.92	0.00977665	0.0807646	0.128643
8.94	-0.0277748	-0.0481725	0.0318173		8.94	0.00341954	0.0323069	0.123852		8.94	0.0130054	0.0513652	-0.0180274
8.96	-0.0283341	-0.0546178	-0.0254593		8.96	0.00114984	0.0299159	0.12593		8.96	0.0152311	0.00130355	-0.0180274
8.98	-0.0433058	-0.113181	-0.0669732		8.98	0.00114984	0.0299159	0.12593		8.98	0.0162324	-0.0212189	-0.0180274
9	-0.0436243	-0.114274	-0.130204		9	-0.0050157	0.0536726	0.12593		9	0.0127996	-0.0390498	-0.0180274
9.02	-0.0567867	-0.145487	-0.142873		9.02	-0.00930867	0.070214	0.12593		9.02	0.0116347	-0.0451006	-0.0180274
9.04	-0.0570584	-0.146234	-0.162303		9.04	-0.00930867	0.070214	0.0610715		9.04	0.0023454	-0.0614576	-0.0180274
9.06	-0.0660216	-0.17088	-0.162303		9.06	-0.0131052	0.0783255	0.0463029		9.06	7.45744e-05	-0.0654562	-0.0180274
9.08	-0.0661903	-0.170694	-0.162303		9.08	-0.0175078	0.0877322	0.0463029		9.08	-0.0129728	-0.0656952	-0.0285203
9.1	-0.0693083	-0.167249	-0.144246		9.1	-0.0175078	0.0877322	0.0463029		9.1	-0.0150881	-0.0657339	-0.0383795
9.12	-0.0690267	-0.158594	-0.140355		9.12	-0.0151175	0.0770718	0.0174952		9.12	-0.0282903	-0.0343873	-0.0383795
9.14	-0.0654643	-0.0491122	-0.140355		9.14	-0.0104051	0.056056	-0.0965425		9.14	-0.0294787	-0.0315658	-0.0383795
9.16	-0.0644211	-0.0379205	-0.140355		9.16	-0.0104051	0.056056	-0.0965425		9.16	-0.039146	-0.00752044	-0.0383795
9.18	-0.0545033	0.0684797	-0.0983466		9.18	-0.00885255	0.0573149	-0.0965425		9.18	-0.0395123	-0.00645113	-0.0383795
9.2	-0.0525509	0.0744425	0.0731457		9.2	-0.0030137	0.0620493	-0.0304171		9.2	-0.0429748	0.00706181	-0.0383795
9.22	-0.0378291	0.119404	0.0731457		9.22	-0.0030137	0.0620493	0.0714298		9.22	-0.0427444	0.00534721	-0.0383795
9.24	-0.0350717	0.11506	0.0731457		9.24	-0.00232498	0.0580473	0.0714298		9.24	-0.0403625	-0.0123762	0.00942783
9.26	-0.0179931	0.0881564	0.0731457		9.26	0.00522832	0.0141568	0.0714298		9.26	-0.0393363	-0.0123677	0.0109272
9.28	-0.0147903	0.073738	0.0646332		9.28	0.00522832	0.0141568	0.0724478		9.28	-0.0332922	-0.0123176	0.0109272
9.3	0.00190869	-0.00143822	0.0582325		9.3	0.00522832	0.0141568	0.0724831		9.3	-0.031481	-0.00807091	0.0109272
9.32	0.00503579	0.00477893	0.0582325		9.32	0.005216	0.0132986	0.0724831		9.32	-0.0243287	0.00869871	0.0109272
9.34	0.019011	0.0325637	0.0582325		9.34	0.00521545	0.0132601	0.00968687		9.34	-0.0222261	0.00883208	0.0109272
9.36	0.0215747	0.0491193	0.0588774		9.36	0.00521545	0.0132601	-0.0439645		9.36	-0.0162102	0.00921369	0.0155514
9.38	0.0315312	0.113415	0.0594749		9.38	-0.000296576	0.00750745	-0.0439645		9.38	-0.0147051	0.0240361	0.0368756
9.4	0.0333321	0.125809	0.0594749		9.4	-0.00142089	0.00633404	-0.0498392		9.4	-0.0114461	0.056131	0.0368756
9.42	0.0394758	0.168089	0.0594749		9.42	-0.00142089	0.00633404	-0.0963866		9.42	-0.0116637	0.055519	0.0368756
9.44	0.0407832	0.188208	0.262312		9.44	-0.0078319	-0.0141729	-0.0963866		9.44	-0.0120296	0.0544895	0.0368756
9.46	0.0447348	0.249015	0.291959		9.46	-0.0105263	-0.0227913	-0.0963866		9.46	-0.014958	0.0212258	0.0368756
9.48	0.0462299	0.258338	0.291959		9.48	-0.0105263	-0.0227913	-0.0290742		9.48	-0.0188432	-0.0229069	0.0368756
9.5	0.0502616	0.283478	0.262898		9.5	-0.0133868	-0.0211551	0.00189931		9.5	-0.0246476	-0.0404601	0.0134373
9.52	0.0526849	0.26367	0.242751		9.52	-0.0154787	-0.0199584	0.00189931		9.52	-0.0307689	-0.0589718	-0.0237158
9.54	0.058548	0.215743	0.242751		9.54	-0.0154787	-0.0199584	0.00660816		9.54	-0.0380656	-0.0618081	-0.0237158
9.56	0.062157	0.190558	0.205473		9.56	-0.0149901	-0.03316	0.0201746		9.56	-0.0441909	-0.0641891	-0.0237158
9.58	0.0700285	0.135626	0.121974		9.58	-0.0143956	-0.049223	0.0201746		9.58	-0.0498516	-0.0236201	-0.0237158
9.6	0.0741299	0.109812	0.121974		9.6	-0.0143956	-0.049223	0.0201746		9.6	-0.0536165	0.00336166	-0.0237158
9.62	0.082225	0.0588627	0.119959		9.62	-0.0131865	-0.0274296	-0.0127196		9.62	-0.0535935	0.0524181	-0.0237158
9.64	0.0851154	0.0543316	0.046588		9.64	-0.0106708	0.0179122	-0.019435		9.64	-0.0535816	0.0779724	-0.0107305
9.66	0.0902943	0.0462128	0.046588		9.66	-0.0106708	0.0179122	-0.019435		9.66	-0.0447746	0.0735028	-0.00190797
9.68	0.0897812	0.041451	0.046588		9.68	-0.0102455	0.0110194	-0.00940834		9.68	-0.0412543	0.0717163	-0.00190797
9.7	0.0889443	0.0336856	0.072004		9.7	-0.0085239	-0.0168773	0.005429		9.7	-0.023643	0.0368007	-0.00190797
9.72	0.0832495	0.0507265	0.0807121		9.72	-0.0085239	-0.0168773	0.005429		9.72	-0.0184228	0.0264511	-0.00190797
9.74	0.0747792	0.076073	0.0807121		9.74	-0.00857615	-0.0193756	0.005429		9.74	0.00386688	0.0204412	-0.00190797
9.76	0.0633725	0.0714224	0.0720125		9.76	-0.00925334	-0.0517502	-0.0283677		9.76	0.0084878	0.0191953	0.00501997
9.78	0.0478732	0.0651032	0.0619183		9.78	-0.00925334	-0.0517502	-0.0291967		9.78	0.0281561	-0.032323	0.0124297
9.8	0.0318455	0.0679648	0.0619183		9.8	-0.00925334	-0.0517502	-0.0291967		9.8	0.0307064	-0.0390033	0.0124297
9.82	0.0119258	0.0715212	0.0624582		9.82	-0.0100297	0.0141319	0.00915065		9.82	0.0401177	-0.0673472	0.0124297
9.84	-0.00623256	0.0729307	0.0649018		9.84	-0.0100748	0.0179553	0.0406709		9.84	0.0406957	-0.0690878	0.0124297
9.86	-0.0268921	0.0745343	0.0649018		9.86	-0.0100748	0.0179553	0.0406709		9.86	0.0353383	-0.0898074	0.0124297
9.88	-0.0439828	0.0715398	0.0649018		9.88	-0.00922897	0.0149007	0.043487		9.88	0.0343241	-0.0885789	-0.0792638
9.9	-0.0617924	0.0684194	0.0329716		9.9	-0.00904162	0.0142241	0.0638185		9.9	0.0173136	-0.0675454	-0.0809274
9.92	-0.0747698	-0.00981619	0.0293867		9.92	-0.00904162	0.0142241	0.0638185		9.92	0.0147096	-0.0669644	-0.0809274
9.94	-0.0871576	-0.0844979	0.0293867		9.94	-0.00753916	0.00302552	0.0638185		9.94	-0.00574474	-0.0624008	-0.0809274
9.96	-0.0938772	-0.0920595	-0.0145247		9.96	-0.00687096	-0.00195488	0.00712601		9.96	-0.00885831	-0.0625824	-0.0749686
9.98	-0.099752	-0.0986704	-0.0417658		9.98	-0.00687096	-0.00195488	-0.0178175		9.98	-0.0240749	-0.0634698	-0.022119
10	-0.0994965	-0.0565499	-0.0417658		10	-0.00638231	-0.0313027	-0.0178175		10	-0.0252722	-0.0591029	-0.022119
10.02	-0.0992921	-0.02284	-0.0247044		10.02	-0.00600713	-0.0538357	-0.0153485
10.04	-0.0930247	0.00476728	0.00912946		10.04	-0.00600713	-0.0538357	-0.0085789
10.06	-0.088437	0.0249752	0.00912946		10.06	-0.00626115	-0.0482478	-0.0085789
10.08	-0.078638	0.0282426	0.0137823		10.08	-0.00658553	-0.0411124	-0.0085789
10.1	-0.072086	0.0304273	0.0964072		10.1	-0.00658553	-0.0411124	0.014872
10.12	-0.062064	0.123932	0.0964072		10.12	-0.00646248	-0.0267055	0.0193372
10.14	-0.055953	0.180947	0.0964072		10.14	-0.00619203	0.00496051	0.0193372
10.16	-0.0487566	0.217442	0.108892		10.16	-0.00619203	0.00496051	-0.00381475
10.18	-0.0447633	0.237694	0.112591		10.18	-0.00540418	0.0162137	-0.0367411
10.2	-0.0420658	0.155201	0.112591		10.2	-0.00196101	0.065394	-0.0367411
10.22	-0.0407073	0.113654	0.112591		10.22	-0.00196101	0.065394	-0.0367411
10.24	-0.0421536	0.0210362	0.112591		10.24	-0.00148858	0.0604279	-0.0222005
10.26	-0.0428126	-0.0211675	0.112591		10.26	0.00595021	-0.017768	-0.0219888
10.28	-0.0461889	-0.158488	0.0391709		10.28	0.00595021	-0.017768	-0.0219888
10.3	-0.0475754	-0.214881	-0.241141		10.3	0.00595021	-0.017768	0.00238798
10.32	-0.0497349	-0.35792	-0.241141		10.32	0.0135113	0.0156085	0.0216622
10.34	-0.0505303	-0.41061	-0.241141		10.34	0.0140524	0.0179967	0.0216622
10.36	-0.0485832	-0.512328	-0.454184		10.36	0.0140524	0.0179967	0.0216622
10.38	-0.0479435	-0.545743	-0.592514		10.38	0.017024	-0.0125957	0.0216622
10.4	-0.0401768	-0.654154	-0.592514		10.4	0.0177359	-0.0199245	0.0216622
10.42	-0.0379172	-0.685694	-0.566922		10.42	0.0177359	-0.0199245	0.0216622
10.44	-0.0241989	-0.557816	-0.535033		10.44	0.0158874	-0.0203007	-0.00918752
10.46	-0.0206952	-0.525156	-0.535033		10.46	0.0150185	-0.0204776	-0.0221556
10.48	-0.00242028	-0.105605	-0.369524		10.48	0.0150185	-0.0204776	-0.0221556
10.5	0.0016328	-0.0125554	0.0474647		10.5	0.0113857	-0.0175835	-0.0221556
10.52	0.0218632	0.191374	0.0474647		10.52	0.00845821	-0.0152514	-0.0221556
10.54	0.0257053	0.230104	0.0938435		10.54	0.00845821	-0.0152514	-0.0221556
10.56	0.0445152	0.342349	0.424384		10.56	0.00657951	-0.00830247	-0.0221556
10.58	0.0475186	0.360272	0.424384		10.58	0.00406117	0.00101229	-0.0286432
10.6	0.061299	0.252772	0.355258		10.6	0.00406117	0.00101229	-0.0297913
10.62	0.0631032	0.238698	0.17579		10.62	0.00484836	-0.0070949	-0.0297913
10.64	0.0687872	0.0172439	0.17579		10.64	0.00667839	-0.0259421	-0.0297913
10.66	0.0693759	-0.00569258	0.0131169		10.66	0.00667839	-0.0259421	-0.0297913
10.68	0.065415	-0.238689	-0.199825		10.68	0.00820704	-0.0232697	-0.0297913
10.7	0.065108	-0.256748	-0.199825		10.7	0.0154493	-0.0106089	-0.0297913
10.72	0.0522895	-0.310528	-0.263137		10.72	0.0154493	-0.0106089	-0.0658307
10.74	0.0516146	-0.313359	-0.307479		10.74	0.0158347	-0.00967594	-0.066003
10.76	0.0332704	-0.133315	-0.307479		10.76	0.023513	0.0089114	-0.066003
10.78	0.0327401	-0.12811	-0.100566		10.78	0.023513	0.0089114	-0.066003
10.8	0.0141069	0.135279	-0.0290415		10.8	0.023513	0.0089114	-0.066003
10.82	0.0137861	0.140445	-0.0290415		10.82	0.0231739	0.00359384	-0.066003
10.84	0.000969765	0.361065	0.279704		10.84	0.0231449	0.00313962	-0.0619943
10.86	0.000841994	0.365851	0.314718		10.86	0.0231449	0.00313962	-0.0375398
10.88	-0.00242322	0.488152	0.327623		10.88	0.014638	0.0225698	-0.0375398
10.9	-0.00200038	0.491899	0.557464		10.9	0.0124419	0.0275858	-0.0375398
10.92	0.0046744	0.551053	0.557464		10.92	0.0124419	0.0275858	-0.0375398
10.94	0.00590471	0.54366	0.548223		10.94	0.00253129	0.00847189	-0.0375398
10.96	0.0197713	0.460333	0.513074		10.96	-0.00238716	-0.00101404	-0.0375398
10.98	0.0216394	0.442728	0.513074		10.98	-0.00238716	-0.00101404	-0.0189553
11	0.0378352	0.290099	0.424634		11	-0.00747996	0.0235209	0.0273422
11.02	0.0397252	0.264971	0.269572		11.02	-0.0117864	0.0442673	0.0273422
11.04	0.052915	0.0896037	0.269572		11.04	-0.0117864	0.0442673	0.0273422
11.06	0.0539612	0.0642348	0.0559585		11.06	-0.0112791	0.0302607	0.0273422
11.08	0.06002	-0.0826821	-0.142634		11.08	-0.0105649	0.0105441	0.0273422
11.1	0.0594484	-0.113537	-0.142634		11.1	-0.0105649	0.0105441	0.0256315
11.12	0.0566412	-0.265077	-0.245247		11.12	-0.00802327	-0.0120576	0.0127788
11.14	0.0541218	-0.253313	-0.295051		11.14	-0.00176574	-0.0677028	0.0127788
11.16	0.0434565	-0.203514	-0.295051		11.16	-0.00176574	-0.0677028	0.0127788
11.18	0.0393316	-0.216689	-0.268617		11.18	-0.000460016	-0.0701763	0.0127788
11.2	0.0240911	-0.265367	-0.263135		11.2	0.00627632	-0.0829374	0.0127788
11.22	0.0193868	-0.272103	-0.263135		11.22	0.00627632	-0.0829374	0.0127788
11.24	0.0040662	-0.29404	-0.233948		11.24	0.00629467	-0.0819168	-0.0458533
11.26	0.000237683	-0.23727	-0.233451		11.26	0.00678767	-0.0544855	-0.0490361
11.28	-0.01084	-0.0730049	-0.203748		11.28	0.00678767	-0.0544855	-0.0490361
11.3	-0.0124069	-0.0456582	-0.0186693		11.3	0.00678767	-0.0544855	-0.0490361
11.32	-0.0164609	0.0250971	-0.0186693		11.32	1.80906e-06	-0.0114438	-0.0490361
11.34	-0.0150476	0.0260013	-0.00431337		11.34	-0.000674397	-0.00715472	-0.0490361
11.36	-0.0117605	0.0281042	0.0302741		11.36	-0.000674397	-0.00715472	-0.0587971
11.38	-0.00776843	0.012071	0.0302741		11.38	-0.00869894	0.0723047	-0.0615575
11.4	0.000614417	-0.0215967	-0.0165724		11.4	-0.0109243	0.0943402	-0.0615575
11.42	0.00561245	-0.0415914	-0.0742156		11.42	-0.0109243	0.0943402	-0.0615575
11.44	0.015122	-0.0796345	-0.0742156		11.44	-0.0152295	0.128478	-0.0615575
11.46	0.0188626	-0.0646416	-0.0130947		11.46	-0.0174832	0.146348	-0.0615575
11.48	0.0253304	-0.0387184	0.0270861		11.48	-0.0174832	0.146348	-0.0542905
11.5	0.0257453	0.0315976	0.0270861		11.5	-0.017134	0.131204	-0.0496558
11.52	0.0263989	0.142346	0.149851		11.52	-0.0168244	0.11777	-0.0496558
11.54	0.0224999	0.174497	0.188965		11.54	-0.0168244	0.11777	-0.0496558
11.56	0.0168955	0.220713	0.188965		11.56	-0.0140818	0.103776	-0.0496558
11.58	0.00920624	0.297591	0.361228		11.58	-0.010026	0.083082	-0.0496558
11.6	-0.000896076	0.398594	0.377561		11.6	-0.010026	0.083082	-0.0131988
11.62	-0.010565	0.403167	0.375495		11.62	-0.00764472	0.0684435	0.0328965
11.64	-0.0221884	0.408665	0.347354		11.64	-0.00142722	0.0302218	0.0328965
11.66	-0.0314716	0.260262	0.347354		11.66	-0.00142722	0.0302218	0.0328965
11.68	-0.04169	0.0969076	0.235545		11.68	-0.00055954	0.016633	0.0328965
11.7	-0.0485312	-0.0723406	-0.153063		11.7	0.00434044	-0.0601062	0.0328965
11.72	-0.0554291	-0.242989	-0.153063		11.72	0.00434044	-0.0601062	0.057126
11.74	-0.0586845	-0.361065	-0.287858		11.74	0.00435929	-0.0601548	0.12176
11.76	-0.0616913	-0.47012	-0.509239		11.76	0.0051273	-0.0621362	0.12176
11.78	-0.0612885	-0.441555	-0.509239		11.78	0.0051273	-0.0621362	0.12176
11.8	-0.0609479	-0.417396	-0.421291		11.8	0.0051273	-0.0621362	0.12176
11.82	-0.0576978	-0.326423	-0.344379		11.82	0.00241619	0.0193545	0.12176
11.84	-0.0551823	-0.25601	-0.344379		11.84	0.00210642	0.0286655	0.114947
11.86	-0.0484317	-0.151878	-0.198127		11.86	0.00210642	0.0286655	0.0560634
11.88	-0.0436549	-0.0781935	-0.131954		11.88	-0.000952598	-0.0412823	0.0560634
11.9	-0.0436549	-0.0781935	-0.131954		11.9	-0.00186135	-0.0620617	0.0560634
11.92	-0.0436549	-0.0781935	-0.0421172		11.92	-0.00186135	-0.0620617	0.0560634
11.94	-0.0353092	-0.150801	-0.0254503		11.94	-0.00358098	-0.0863911	0.0560634
11.96	-0.0303962	-0.193544	-0.0254503		11.96	-0.00452961	-0.0998122	0.0560634
11.98	-0.0303962	-0.193544	-0.178129		11.98	-0.00452961	-0.0998122	-0.0854407
12	-0.0303962	-0.193544	-0.178354		12	-0.00479515	-0.0774085	-0.0953207
12.02	-0.0248299	-0.129933	-0.178522		12.02	-0.00504224	-0.0565608	-0.0953207
12.04	-0.0221288	-0.0990655	-0.179447		12.04	-0.00504224	-0.0565608	-0.0953207
12.06	-0.0221288	-0.0990655	-0.179447		12.06	-0.00433898	-0.0494499	-0.0953207
12.08	-0.0221288	-0.0990655	-0.0620124		12.08	-0.00324591	-0.0383975	-0.0953207
12.1	-0.0128419	0.215494	0.201134		12.1	-0.00324591	-0.0383975	-0.100334
12.12	-0.00917859	0.339575	0.201134		12.12	-0.00222153	-0.0455199	-0.101867
12.14	-0.00917859	0.339575	0.333084		12.14	0.000619596	-0.0652742	-0.101867
12.16	-0.00917859	0.339575	0.377518		12.16	0.000619596	-0.0652742	-0.101867
12.18	0.00887045	0.37714	0.374321		12.18	0.00122793	-0.0621444	-0.101867
12.2	0.0145402	0.388941	0.360474		12.2	0.00501139	-0.042679	-0.101867
12.22	0.0145402	0.388941	0.360474		12.22	0.00501139	-0.042679	-0.0684897
12.24	0.0145402	0.388941	0.33136		12.24	0.00503192	-0.0422125	-0.045941
12.26	0.0390052	0.270337	0.314049		12.26	0.00671877	-0.00389008	-0.045941
12.28	0.0449392	0.24157	0.304289		12.28	0.00671877	-0.00389008	-0.045941
12.3	0.0449392	0.24157	0.167583		12.3	0.00671877	-0.00389008	-0.045941
12.32	0.0449392	0.24157	0.167583		12.32	0.00337135	0.0318878	-0.045941
12.34	0.0648969	-0.130904	0.0472852		12.34	0.00293866	0.0365124	-0.0160554
12.36	0.0684567	-0.197341	-0.0700873		12.36	0.00293866	0.0365124	0.0239099
12.38	0.0684567	-0.197341	-0.0700873		12.38	-0.00353917	0.0269174	0.0239099
12.4	0.0684567	-0.197341	-0.293917		12.4	-0.00559553	0.0238715	0.0239099
12.42	0.0739461	-0.259179	-0.306776		12.42	-0.00559553	0.0238715	0.0239099
12.44	0.0746075	-0.266629	-0.280517		12.44	-0.0109075	0.00720893	0.0239099
12.46	0.0746075	-0.266629	-0.238604		12.46	-0.0139932	-0.0024702	0.0330919
12.48	0.0746075	-0.266629	-0.238604		12.48	-0.0139932	-0.0024702	0.0593772
12.5	0.0627079	-0.033372	-0.0530246		12.5	-0.0152626	-0.00955682	0.0593772
12.52	0.0618984	-0.0175039	-0.0135789		12.52	-0.0165017	-0.0164736	0.0593772
12.54	0.0618984	-0.0175039	-0.00455158		12.54	-0.0165017	-0.0164736	0.0593772
12.56	0.0508207	-0.0155289	0.0205866		12.56	-0.0144353	-0.0159689	0.0593772
12.58	0.0421806	-0.0139885	0.0205866		12.58	-0.0110577	-0.0151439	0.0545682
12.6	0.0421806	-0.0139885	-0.0743704		12.6	-0.0110577	-0.0151439	0.0058989
12.62	0.0363354	-0.0342486	-0.114345		12.62	-0.00852885	-0.00820129	0.0058989
12.64	0.0109761	-0.122146	-0.114345		12.64	-0.00106565	0.0122882	0.0058989
12.66	0.0109761	-0.122146	-0.114345		12.66	-0.00106565	0.0122882	0.0058989
12.68	0.0109761	-0.122146	-0.114345		12.68	-4.15419e-05	0.0107076	0.0058989
12.7	-0.0093427	-0.220916	-0.216528		12.7	0.00702412	-0.000197656	0.0047544
12.72	-0.0140216	-0.24366	-0.289684		12.72	0.00702412	-0.000197656	0.00377101
12.74	-0.0140216	-0.24366	-0.289684		12.74	0.00702425	-0.000193075	0.00377101
12.76	-0.0209537	-0.222921	-0.289684		12.76	0.0082846	0.0444378	0.00377101
12.78	-0.0298362	-0.196348	-0.289684		12.78	0.0082846	0.0444378	0.00377101
12.8	-0.0298362	-0.196348	-0.225772		12.8	0.0082846	0.0444378	0.00377101
12.82	-0.0299782	-0.189431	-0.151289		12.82	0.00341604	0.0343387	0.0239691
12.84	-0.0320599	-0.0879949	-0.151289		12.84	0.0027117	0.0328777	0.0242602
12.86	-0.0320599	-0.0879949	-0.151289		12.86	0.0027117	0.0328777	0.0242602
12.88	-0.0320599	-0.0879949	-0.151289		12.88	-0.00285061	0.0148164	0.0242602
12.9	-0.0301838	0.0372201	-0.043765		12.9	-0.00473328	0.00870326	0.0242602
12.92	-0.0293383	0.0936472	0.164175		12.92	-0.00473328	0.00870326	0.0233399
12.94	-0.0293383	0.0936472	0.164175		12.94	-0.00644983	0.000954023	0.0221383
12.96	-0.0297467	0.139008	0.164175		12.96	-0.00749909	-0.00378279	0.0221383
12.98	-0.0306352	0.237714	0.164175		12.98	-0.00749909	-0.00378279	0.0221383
13	-0.0306352	0.237714	0.169767		13	-0.00486919	-0.00768579	0.0221383
13.02	-0.0306352	0.237714	0.189608		13.02	-0.00217693	-0.0116813	0.0221383
13.04	-0.0390985	0.154773	0.189608		13.04	-0.00217693	-0.0116813	0.0290942
13.06	-0.0396352	0.149513	0.189608		13.06	0.00183769	-0.00999516	0.0300279
13.08	-0.0396352	0.149513	0.189608		13.08	0.00874274	-0.00709501	0.0300279
13.1	-0.0454851	0.111612	0.181251		13.1	0.00874274	-0.00709501	0.0300279
13.12	-0.049973	0.0825356	0.10512		13.12	0.0110817	0.000886856	0.0300279
13.14	-0.049973	0.0825356	0.10512		13.14	0.0184414	0.0260027	0.0268599
13.16	-0.0500968	0.0862181	0.10512		13.16	0.0184414	0.0260027	0.020416
13.18	-0.05062	0.101778	0.10512		13.18	0.0187107	0.0214545	0.020416
13.2	-0.05062	0.101778	0.10512		13.2	0.0207901	-0.0136607	0.020416
13.22	-0.05062	0.101778	0.130767		13.22	0.0207901	-0.0136607	0.020416
13.24	-0.0387285	0.118666	0.131345		13.24	0.0207901	-0.0136607	0.020416
13.26	-0.0360629	0.122452	0.131345		13.26	0.0149769	-0.0202585	-0.0168898
13.28	-0.0360629	0.122452	0.131345		13.28	0.0149074	-0.0203374	-0.0275641
13.3	-0.0245548	0.0946129	0.131345		13.3	0.0149074	-0.0203374	-0.0275641
13.32	-0.0100498	0.0595239	-0.0460724		13.32	0.00675646	-0.000697458	-0.0275641
13.34	-0.0100498	0.0595239	-0.0756805		13.34	0.00544815	0.00245497	-0.0275641
13.36	-0.0082706	0.0433418	-0.0756805		13.36	0.00544815	0.00245497	-0.0219714
13.38	0.0161519	-0.17879	-0.0756805		13.38	0.000328111	-0.0128089	-0.00275837
13.4	0.0161519	-0.17879	-0.0756805		13.4	-0.001516	-0.0183065	-0.00275837
13.42	0.0161519	-0.17879	-0.168312		13.42	-0.001516	-0.0183065	-0.00275837
13.44	0.0277666	-0.144304	-0.201535		13.44	-0.00260659	-0.0180195	-0.00275837
13.46	0.032902	-0.129056	-0.201535		13.46	-0.00330765	-0.017835	-0.00275837
13.48	0.032902	-0.129056	-0.201535		13.48	-0.00330765	-0.017835	-0.0127233
13.5	0.0344189	-0.0938143	-0.178395		13.5	-0.00273936	-0.0145431	-0.0175565
13.52	0.0376583	-0.018552	-0.019538		13.52	-0.00212917	-0.0110083	-0.0175565
13.54	0.0376583	-0.018552	-0.019538		13.54	-0.00212917	-0.0110083	-0.0175565
13.56	0.0376583	-0.018552	-0.019538		13.56	-0.00223296	-0.0141131	-0.0175565
13.58	0.0356609	0.0644907	-0.019538		13.58	-0.00242094	-0.0197362	-0.0178271
13.6	0.0355434	0.0693774	0.0542721		13.6	-0.00242094	-0.0197362	-0.0197871
13.62	0.0355434	0.0693774	0.0558425		13.62	-0.00343462	-0.0151424	-0.0197871
13.64	0.0338412	0.0639483	0.0558425		13.64	-0.0068429	0.000303494	-0.0197871
13.66	0.0325567	0.0598515	0.0558425		13.66	-0.0068429	0.000303494	-0.0197871
13.68	0.0325567	0.0598515	0.0603258		13.68	-0.00760564	0.00324315	-0.0197871
13.7	0.0321232	0.0699499	0.0612363		13.7	-0.0142663	0.0289141	-0.00697217
13.72	0.0303386	0.111521	0.0612363		13.72	-0.0142663	0.0289141	0.00272433
13.74	0.0303386	0.111521	0.0612363		13.74	-0.0142663	0.0289141	0.00272433
13.76	0.0303386	0.111521	0.0594144		13.76	-0.0206561	0.0143591	0.00272433
13.78	0.0265095	0.0236138	0.0585696		13.78	-0.0208115	0.0140052	0.00272433
13.8	0.0256744	0.00444068	0.0585696		13.8	-0.0208115	0.0140052	0.00163828
13.82	0.0256744	0.00444068	0.0585696		13.82	-0.0222958	-0.0214547	-0.0604318
13.84	0.0214573	-0.0647014	-0.0253633		13.84	-0.0225582	-0.0277238	-0.0604318
13.86	0.0162288	-0.150429	-0.0982495		13.86	-0.0225582	-0.0277238	-0.0604318
13.88	0.0162288	-0.150429	-0.0982495		13.88	-0.0192447	0.00253864	-0.0604318
13.9	0.0153399	-0.14844	-0.0982495		13.9	-0.0179769	0.014117	-0.0604318
13.92	0.00387655	-0.12279	-0.0933487		13.92	-0.0179769	0.014117	-0.0604318
13.94	0.00387655	-0.12279	-0.0855939		13.94	-0.0125313	-0.000997882	-0.0604318
13.96	0.00387655	-0.12279	-0.0855939		13.96	-0.00885204	-0.0112101	-0.0604318
13.98	-0.00426604	0.0149318	-0.0855939		13.98	-0.00885204	-0.0112101	-0.0604318
14	-0.00779791	0.074669	-0.0401665		14	-0.00438213	-0.0184021	-0.0604318
14.02	-0.00779791	0.074669	0.104274		14.02	0.000652439	-0.0265027	-0.0604318
14.04	-0.011248	0.0900019	0.104274		14.04	0.000652439	-0.0265027	-0.0852766
14.06	-0.01848	0.122142	0.104274		14.06	0.00262479	-0.00133023	-0.0876421
14.08	-0.01848	0.122142	0.0974769		14.08	0.00638926	0.0467145	-0.0876421
14.1	-0.01848	0.122142	0.0298041		14.1	0.00638926	0.0467145	-0.0876421
14.12	-0.02974	0.0205628	0.0298041		14.12	0.0064709	0.0458178	-0.0876421
14.14	-0.0303515	0.0150457	0.0298041		14.14	0.00676491	0.0425883	-0.0876421
14.16	-0.0303515	0.0150457	0.0298041		14.16	0.00676491	0.0425883	-0.0876421
14.18	-0.0372531	-0.0567258	-0.0838033		14.18	0.00642656	0.038507	-0.0876421
14.2	-0.0423753	-0.109993	-0.0906329		14.2	0.00303963	-0.00234867	-0.0876421
14.22	-0.0423753	-0.109993	-0.0906329		14.22	0.00303963	-0.00234867	0.0574099
14.24	-0.0433881	-0.12011	-0.0906329		14.24	0.00303963	-0.00234867	0.106434
14.26	-0.0474519	-0.160705	-0.0925984		14.26	0.00303963	-0.00234867	0.106434
14.28	-0.0474519	-0.160705	-0.0931043		14.28	0.00303963	-0.00234867	0.106434
14.3	-0.0474519	-0.160705	-0.0931043		14.3	0.00303963	-0.00234867	0.106434
14.32	-0.0398383	-0.0644674	-0.0931043		14.32	0.00357364	-0.0511851	0.106434
14.34	-0.0382234	-0.0440545	-0.0931043		14.34	0.00367699	-0.0606369	0.0670367
14.36	-0.0382234	-0.0440545	-0.0931043		14.36	0.00367699	-0.0606369	0.0487227
14.38	-0.0280265	0.0282096	-0.0931043		14.38	0.00367699	-0.0606369	0.0487227
14.4	-0.0155894	0.116349	-0.0931043		14.4	0.00367699	-0.0606369	0.0487227
14.42	-0.0155894	0.116349	-0.0182847		14.42	0.0050325	-0.0390654	0.0487227
14.44	-0.0136582	0.119817	0.0567304		14.44	0.0101268	0.0420059	0.0279892
14.46	0.00981396	0.161968	0.0567304		14.46	0.0101268	0.0420059	-0.0186445
14.48	0.00981396	0.161968	0.0567304		14.48	0.0101268	0.0420059	-0.0186445
14.5	0.00981396	0.161968	0.0567304		14.5	0.0101268	0.0420059	-0.0186445
14.52	0.020684	0.0596727	0.0567304		14.52	0.0107117	0.030447	-0.0186445
14.54	0.0253087	0.0161507	0.0567304		14.54	0.0141536	-0.0375756	-0.0114918
14.56	0.0253087	0.0161507	0.0567304		14.56	0.0141536	-0.0375756	-0.00644255
14.58	0.0254549	-0.00710067	0.0392864		14.58	0.0141536	-0.0375756	-0.00644255
14.6	0.0257557	-0.0549463	-0.0290383		14.6	0.0141536	-0.0375756	-0.00644255
14.62	0.0257557	-0.0549463	-0.0290383		14.62	0.0135126	-0.032078	-0.00644255
14.64	0.0257557	-0.0549463	-0.0290383		14.64	0.00617456	0.0308604	-0.0354365
14.66	0.0171783	-0.117194	-0.0290383		14.66	0.00617456	0.0308604	-0.0399762
14.68	0.016751	-0.120295	-0.0290383		14.68	0.00617456	0.0308604	-0.0399762
14.7	0.016751	-0.120295	-0.0290383		14.7	0.00617456	0.0308604	-0.0399762
14.72	0.0122988	-0.0821457	-0.0878989		14.72	0.00596159	0.0301125	-0.0358039
14.74	0.00904904	-0.0542986	-0.0979042		14.74	-0.00763861	-0.0176479	-0.0108096
14.76	0.00904904	-0.0542986	-0.0979042		14.76	-0.00763861	-0.0176479	-0.0108096
14.78	0.00909565	-0.0281001	-0.0979042		14.78	-0.00763861	-0.0176479	-0.0108096
14.8	0.00927804	0.074403	-0.0218436		14.8	-0.00763861	-0.0176479	-0.0108096
14.82	0.00927804	0.074403	0.138225		14.82	-0.00763861	-0.0176479	-0.0139537
14.84	0.00927804	0.074403	0.138225		14.84	-0.0154375	-0.0245138	-0.0182693
14.86	0.0138603	0.116945	0.138225		14.86	-0.0158436	-0.0248713	-0.0182693
14.88	0.014805	0.125717	0.123467		14.88	-0.0158436	-0.0248713	-0.0182693
14.9	0.014805	0.125717	0.0774335		14.9	-0.0158436	-0.0248713	-0.0182693
14.92	0.0159145	0.0826027	0.0774335		14.92	-0.0158436	-0.0248713	-0.012467
14.94	0.0172457	0.0308722	0.0774335		14.94	-0.0113866	0.0371804	-0.00997918
14.96	0.0172457	0.0308722	0.0505842		14.96	-0.0108108	0.0451969	-0.00997918
14.98	0.0167728	0.0258424	0.0304422		14.98	-0.0108108	0.0451969	-0.00997918
15	0.0113401	-0.0319357	0.0304422		15	-0.0108108	0.0451969	-0.00997918
15.02	0.0113401	-0.0319357	0.0304422		15.02	-0.0108108	0.0451969	0.053861
15.04	0.0113401	-0.0319357	-0.0559508		15.04	-0.00302796	-0.00411243	0.055275
15.06	0.00335002	-0.00902738	-0.0655542		15.06	-0.00132734	-0.014887	0.055275
15.08	1.61505e-05	0.000531193	-0.0655542		15.08	-0.00132734	-0.014887	0.055275
15.1	1.61505e-05	0.000531193	-0.041625		15.1	-0.00132734	-0.014887	0.0158639
15.12	-0.0030964	0.020684	0.0391441		15.12	-0.00132734	-0.014887	0.00453018
15.14	-0.00938457	0.061398	0.0391441		15.14	-0.000763451	-0.0033705	0.00453018
15.16	-0.00938457	0.061398	0.0391441		15.16	-0.000581217	0.000351296	0.00453018
15.18	-0.00938457	0.061398	0.0640333		15.18	-0.000581217	0.000351296	0.0171963
15.2	-0.0123433	0.0768127	0.066072		15.2	-0.000581217	0.000351296	0.0172581
15.22	-0.0124775	0.077512	0.066072		15.22	-0.000581217	0.000351296	0.0172581
15.24	-0.0124775	0.077512	0.0611945		15.24	-0.00557065	0.00525673	-0.00225937
15.26	-0.0111504	0.0300265	0.0609402		15.26	-0.00780343	0.00745192	-0.0157226
15.28	-0.0101977	-0.00406239	0.0609402		15.28	-0.00780343	0.00745192	-0.0157226
15.3	-0.0101977	-0.00406239	-0.0166114		15.3	-0.00780343	0.00745192	-0.0124414
15.32	-0.00908249	-0.0178207	-0.0184688		15.32	-0.00780343	0.00745192	0.0016914
15.34	-0.00482649	-0.0703292	-0.0186838		15.34	-0.00832011	0.00543789	0.0016914
15.36	-0.00482649	-0.0703292	-0.0960547		15.36	-0.00862888	0.00423428	0.0016914
15.38	-0.00482649	-0.0703292	-0.0960547		15.38	-0.00862888	0.00423428	-0.0180103
15.4	0.00194218	-0.0617182	-0.0960547		15.4	-0.00862888	0.00423428	-0.0234042
15.42	0.00329793	-0.0599934	-0.0960547		15.42	-0.00862888	0.00423428	-0.0234042
15.44	0.00329793	-0.0599934	-0.0960547		15.44	-0.00226522	0.0159418	7.08679e-05
15.46	0.0078881	-0.0242084	-0.0887885		15.46	0.00271419	0.0251026	0.0380959
15.48	0.0133063	0.0180315	0.0358363		15.48	0.00271419	0.0251026	0.0380959
15.5	0.0133063	0.0180315	0.0358363		15.5	0.00271419	0.0251026	0.0380959
15.52	0.0138679	0.0211744	0.0358363		15.52	0.00271419	0.0251026	0.0290154
15.54	0.0199813	0.0553833	0.0358363		15.54	0.00791799	0.022859	0.0288145
15.56	0.0199813	0.0553833	0.0358363		15.56	0.0132035	0.0205802	0.0288145
15.58	0.0199813	0.0553833	0.0677779		15.58	0.0132035	0.0205802	0.059243
15.6	0.0171302	0.0618164	0.0813254		15.6	0.0132035	0.0205802	0.0620579
15.62	0.0159637	0.0644485	0.0813254		15.62	0.0132035	0.0205802	0.0620579
15.64	0.0159637	0.0644485	0.0813254		15.64	0.0114054	0.0111246	0.0293869
15.66	0.0104901	0.0616541	0.0813254		15.66	0.0090334	-0.00134891	0.0237252
15.68	-0.000367723	0.0561111	0.0712349		15.68	0.0090334	-0.00134891	0.0237252
15.7	-0.000367723	0.0561111	0.0524352		15.7	0.0090334	-0.00134891	-0.0296278
15.72	-0.000367723	0.0561111	0.0524352		15.72	0.0090334	-0.00134891	-0.0438718
15.74	-0.0193061	0.0344329	0.0524352		15.74	0.00416951	0.0101494	-0.0442853
15.76	-0.0200816	0.0335452	0.0524352		15.76	-0.00424596	0.0300437	-0.0540051
15.78	-0.0200816	0.0335452	0.0524352		15.78	-0.00424596	0.0300437	-0.0163761
15.8	-0.0253884	-0.00626428	-0.0414205		15.8	-0.00424596	0.0300437	-0.00528281
15.82	-0.029135	-0.0343691	-0.0417634		15.82	-0.00424596	0.0300437	-0.0121207
15.84	-0.029135	-0.0343691	-0.0417634		15.84	-0.00570653	0.0236317	-0.0311813
15.86	-0.0272956	-0.0386387	-0.0417634		15.86	-0.00909256	0.00876677	-0.033938
15.88	-0.0204455	-0.0545394	-0.0417634		15.88	-0.00909256	0.00876677	-0.033938
15.9	-0.0204455	-0.0545394	-0.0417634		15.9	-0.00909256	0.00876677	-0.0225409
15.92	-0.0204455	-0.0545394	-0.0417634		15.92	-0.00909256	0.00876677	-0.0129969
15.94	-0.00421392	-0.0544898	-0.0417634		15.94	-0.00717697	0.00168048	-0.0123619
15.96	-0.00105727	-0.0544801	-0.0417634		15.96	-0.00099093	-0.0212033	0.000991715
15.98	-0.00105727	-0.0544801	-0.0417634		15.98	-0.00099093	-0.0212033	0.000991715
16	0.00552036	-0.0584942	-0.0468998		16	-0.00099093	-0.0212033	-0.0148631
16.02	0.0131586	-0.0631555	-0.0594425		16.02	-0.00099093	-0.0212033	-0.0280177
16.04	0.0131586	-0.0631555	-0.0594425		16.04	8.82022e-05	-0.0204161	-0.0270156
16.06	0.0129791	-0.0630724	-0.0594425		16.06	0.00530025	-0.0166139	-0.00700469
16.08	0.0111237	-0.0622131	-0.0594425		16.08	0.00530025	-0.0166139	-0.00700469
16.1	0.0111237	-0.0622131	-0.0594425		16.1	0.00530025	-0.0166139	0.0193355
16.12	0.0111237	-0.0622131	-0.0594425		16.12	0.00530025	-0.0166139	0.0409881
16.14	0.00050037	-0.0258301	-0.0594425		16.14	0.00452976	-0.0119861	0.0410157
16.16	-0.00376096	-0.0112358	-0.0594425		16.16	-0.00192647	0.0267919	0.0415408
16.18	-0.00376096	-0.0112358	-0.0594425		16.18	-0.00192647	0.0267919	0.0415408
16.2	-0.00817798	0.0119589	-0.0594425		16.2	-0.00192647	0.0267919	0.00225743
16.22	-0.0167822	0.0571414	0.006106		16.22	-0.00192647	0.0267919	-0.0297371
16.24	-0.0167822	0.0571414	0.0526604		16.24	-0.00237878	0.0259933	-0.0297371
16.26	-0.0167822	0.0571414	0.0526604		16.26	-0.0127726	0.00764108	-0.0297371
16.28	-0.015163	0.0739429	0.0526604		16.28	-0.0127726	0.00764108	-0.0297371
16.3	-0.0151038	0.0745572	0.0526604		16.3	-0.0127726	0.00764108	-0.0175311
16.32	-0.0151038	0.0745572	0.0526604		16.32	-0.0127726	0.00764108	-0.00768166
16.34	-0.00560062	0.0320393	0.0526604		16.34	-0.0127726	0.00764108	-0.00768166
16.36	0.000996961	0.00252145	0.0526604		16.36	-0.010123	-0.0114823	-0.00768166
16.38	0.000996961	0.00252145	0.0526604		16.38	-0.01006	-0.0119368	-0.00768166
16.4	0.00487338	-0.0132197	0.0526604		16.4	-0.01006	-0.0119368	0.0124775
16.42	0.018965	-0.070442	-0.0163351		16.42	-0.01006	-0.0119368	0.0285942
16.44	0.018965	-0.070442	-0.0200063		16.44	-0.01006	-0.0119368	0.0285942
16.46	0.018965	-0.070442	-0.0200063		16.46	0.00319228	-0.0125878	0.0285942
16.48	0.0245514	-0.0493214	-0.0200063		16.48	0.00447303	-0.0126507	0.0285942
16.5	0.0256057	-0.0453357	-0.0200063		16.5	0.00447303	-0.0126507	-0.00237191
16.52	0.0256057	-0.0453357	-0.0200063		16.52	0.00447303	-0.0126507	-0.0268993
16.54	0.0220977	-0.0208454	-0.0200063		16.54	0.00447303	-0.0126507	-0.0268993
16.56	0.01809	0.00713353	-0.0200063		16.56	0.0109132	0.00791091	-0.0268993
16.58	0.01809	0.00713353	-0.0200063		16.58	0.0120769	0.0116263	-0.0268993
16.6	0.0168251	0.0111303	-0.00169589		16.6	0.0120769	0.0116263	-0.0295761
16.62	0.00438039	0.0504534	0.0382628		16.62	0.0120769	0.0116263	-0.0316767
16.64	0.00438039	0.0504534	0.0382628		16.64	0.0120769	0.0116263	-0.0316767
16.66	0.00438039	0.0504534	0.0382628		16.66	0.00583498	-0.0115054	-0.0316767
16.68	-0.00263781	0.0399924	0.0382628		16.68	0.00409536	-0.0179522	-0.0316767
16.7	-0.00539739	0.0358791	0.0382628		16.7	0.00409536	-0.0179522	-0.0235359
16.72	-0.00539739	0.0358791	0.0382628		16.72	0.00409536	-0.0179522	-0.0172067
16.74	-0.00582316	0.0154099	0.0416272		16.74	0.00409536	-0.0179522	-0.0172067
16.76	-0.00663769	-0.0237496	0.0432733		16.76	-0.00371566	-0.0274141	-0.0172067
16.78	-0.00663769	-0.0237496	0.0432733		16.78	-0.00679669	-0.0311464	-0.0172067
16.8	-0.00663769	-0.0237496	0.0432733		16.8	-0.00679669	-0.0311464	-0.00688113
16.82	-0.000804991	-0.0705776	0.0139206		16.82	-0.00679669	-0.0311464	0.00107202
16.84	-0.000617058	-0.0720864	-0.116668		16.84	-0.00679669	-0.0311464	0.00107202
16.86	-0.000617058	-0.0720864	-0.116668		16.86	-0.00630169	-0.019173	0.00107202
16.88	0.00518497	-0.0623601	-0.116668		16.88	-0.00603774	-0.0127884	0.00107202
16.9	0.00914586	-0.0557202	-0.104867		16.9	-0.00603774	-0.0127884	0.00107202
16.92	0.00914586	-0.0557202	-0.0349236		16.92	-0.00603774	-0.0127884	0.00107202
16.94	0.0111823	-0.0466212	-0.0349236		16.94	-0.00603774	-0.0127884	0.00107202
16.96	0.018411	-0.0143234	-0.0349236		16.96	-0.000582008	-0.0101458	0.00340408
16.98	0.018411	-0.0143234	-0.0173013		16.98	0.00325175	-0.0082888	0.00420261
17	0.018411	-0.0143234	-0.00031155		17	0.00325175	-0.0082888	0.00420261
17.02	0.0212578	0.00807744	-0.00031155		17.02	0.00325175	-0.0082888	0.00420261
17.04	0.0217788	0.0121768	-0.00031155		17.04	0.00325175	-0.0082888	0.00420261
17.06	0.0217788	0.0121768	0.042039		17.06	0.00534553	0.013893	0.00420261
17.08	0.0185426	0.0211129	0.0481498		17.08	0.00725985	0.0341735	0.00420261
17.1	0.0149053	0.0311568	0.0481498		17.1	0.00725985	0.0341735	0.00420261
17.12	0.0149053	0.0311568	0.0404033		17.12	0.00725985	0.0341735	-0.00721769
17.14	0.0134174	0.0302159	0.0156928		17.14	0.00725985	0.0341735	-0.0081442
17.16	-0.000541842	0.0213892	0.0156928		17.16	0.00461838	0.0156399	-0.0081442
17.18	-0.000541842	0.0213892	0.0156928		17.18	0.0014858	-0.00633955	-0.0081442
17.2	-0.000541842	0.0213892	0.0173562		17.2	0.0014858	-0.00633955	-0.0081442
17.22	-0.0113019	0.00441237	0.0184493		17.22	0.0014858	-0.00633955	-0.0081442
17.24	-0.0154485	-0.00212994	0.0184493		17.24	0.0014858	-0.00633955	-0.0081442
17.26	-0.0154485	-0.00212994	0.0184493		17.26	-0.000917561	-0.00905268	-0.00743797
17.28	-0.0168853	-0.0147617	-0.0358368		17.28	-0.00463651	-0.013251	-0.00141762
17.3	-0.0195852	-0.0384972	-0.0376197		17.3	-0.00463651	-0.013251	-0.00141762
17.32	-0.0195852	-0.0384972	-0.0376197		17.32	-0.00463651	-0.013251	-0.00141762
17.34	-0.0195852	-0.0384972	-0.0465651		17.34	-0.00463651	-0.013251	-0.00141762
17.36	-0.0112719	-0.0581479	-0.0644853		17.36	-0.0037918	-0.00966864	-0.00141762
17.38	-0.0110398	-0.0586965	-0.0644853		17.38	-0.00205837	-0.00231742	-0.00141762
17.4	-0.0110398	-0.0586965	-0.0644853		17.4	-0.00205837	-0.00231742	-0.00141762
17.42	-0.00391553	-0.000857777	0.0316511		17.42	-0.00205837	-0.00231742	-0.0123773
17.44	0.000866668	0.0379667	0.0732987		17.44	-0.00205837	-0.00231742	-0.0398697
17.46	0.000866668	0.0379667	0.0732987		17.46	5.4218e-05	-0.00394078	-0.0398697
17.48	0.00143354	0.0492693	0.0732987		17.48	0.00598256	-0.00849625	-0.0398697
17.5	0.00339893	0.088456	0.0732987		17.5	0.00598256	-0.00849625	-0.0398697
17.52	0.00339893	0.088456	0.0732987		17.52	0.00598256	-0.00849625	-0.0398697
17.54	0.00339893	0.088456	0.0732987		17.54	0.00598256	-0.00849625	-0.0398697
17.56	-0.0057265	0.0422431	0.049394		17.56	0.00666245	0.00397418	-0.0398697
17.58	-0.00734486	0.0340474	0.0173504		17.58	0.00941955	0.0545445	-0.00847128
17.6	-0.00734486	0.0340474	0.0173504		17.6	0.00941955	0.0545445	0.0276458
17.62	-0.013999	0.00307235	0.0173504		17.62	0.00941955	0.0545445	0.0276458
17.64	-0.0213572	-0.0311803	0.0173504		17.64	0.00941955	0.0545445	0.0276458
17.66	-0.0213572	-0.0311803	0.0173504		17.66	0.00880346	0.0429424	0.0276458
17.68	-0.0215175	-0.0346069	0.0173504		17.68	0.00478381	-0.0327544	0.0276458
17.7	-0.0229542	-0.0653148	0.00374947		17.7	0.00478381	-0.0327544	0.0276458
17.72	-0.0229542	-0.0653148	-0.0693923		17.72	0.00478381	-0.0327544	0.0276458
17.74	-0.0229542	-0.0653148	-0.0693923		17.74	0.00478381	-0.0327544	0.0252877
17.76	-0.0106165	-0.0486285	-0.0693923		17.76	0.00435174	-0.0338768	0.0239903
17.78	-0.00595751	-0.0423275	-0.0693923		17.78	-0.00157135	-0.0492635	0.0239903
17.8	-0.00595751	-0.0423275	-0.0693923		17.8	-0.00157135	-0.0492635	0.0239903
17.82	0.00271307	-0.0284582	-0.0693923		17.82	-0.00157135	-0.0492635	0.0239903
17.84	0.018717	-0.00285853	-0.00205877		17.84	-0.00157135	-0.0492635	0.0239903
17.86	0.018717	-0.00285853	-0.00195814		17.86	-0.00157504	-0.0491543	0.0239903
17.88	0.018717	-0.00285853	-0.00195814		17.88	-0.00277374	-0.0137202	0.0077611
17.9	0.031487	-0.019989	-0.00195814		17.9	-0.00277374	-0.0137202	-0.00274137
17.92	0.0317889	-0.0203939	-0.00195814		17.92	-0.00277374	-0.0137202	-0.00274137
17.94	0.0317889	-0.0203939	-0.00813576		17.94	-0.00277374	-0.0137202	-0.00274137
17.96	0.0266791	-0.0428147	-0.0118976		17.96	-0.00277374	-0.0137202	-0.00274137
17.98	0.0233068	-0.0576121	-0.0118976		17.98	4.85746e-05	0.000778967	-0.00274137
18	0.0233068	-0.0576121	-0.0118976		18	0.000234618	0.00173474	0.00297002
18.02	0.0184298	-0.0608637	-0.0118976		18.02	0.000234618	0.00173474	0.0108293
18.04	0.00190927	-0.0718783	-0.0156305		18.04	0.000234618	0.00173474	0.0108293
18.06	0.00190927	-0.0718783	-0.0271626		18.06	0.000234618	0.00173474	0.0108293
18.08	0.00190927	-0.0718783	-0.0271626		18.08	0.000861453	0.0109117	0.0108293
18.1	-0.0115113	-0.00347168	-0.0271626		18.1	0.000952442	0.0122437	0.0108293
18.12	-0.0138162	0.00827682	-0.0271626		18.12	0.000952442	0.0122437	0.00575227
18.14	-0.0138162	0.00827682	-0.0271626		18.14	0.000952442	0.0122437	0.00487897
18.16	-0.013405	0.0533681	0.115242		18.16	0.000952442	0.0122437	0.00487897
18.18	-0.0129576	0.102426	0.136982		18.18	-0.0030309	0.0241699	0.00487897
18.2	-0.0129576	0.102426	0.136982		18.2	-0.00397543	0.0269978	0.00487897
18.22	-0.0117187	0.107308	0.136982		18.22	-0.00397543	0.0269978	-1.33831e-06
18.24	-0.0010957	0.149173	0.136982		18.24	-0.00397543	0.0269978	-0.000914566
18.26	-0.0010957	0.149173	0.154725		18.26	-0.00397543	0.0269978	-0.000914566
18.28	-0.0010957	0.149173	0.17315		18.28	-0.0084287	0.00984688	-0.000914566
18.3	0.00510547	0.125183	0.17315		18.3	-0.00996572	0.00392735	-0.000914566
18.32	0.00739963	0.116308	0.17315		18.32	-0.00996572	0.00392735	9.73067e-05
18.34	0.00739963	0.116308	0.17315		18.34	-0.00996572	0.00392735	0.000302349
18.36	0.00623289	0.0852344	0.150831		18.36	-0.00996572	0.00392735	0.000302349
18.38	0.00411727	0.02889	-0.0233353		18.38	-0.00972046	0.0134109	0.000302349
18.4	0.00411727	0.02889	-0.0233353		18.4	-0.00960425	0.0179046	0.000302349
18.42	0.00411727	0.02889	-0.0233353		18.42	-0.00960425	0.0179046	0.0187883
18.44	-0.0065425	-0.0375751	-0.0233353		18.44	-0.00960425	0.0179046	0.0228286
18.46	-0.00674934	-0.0388648	-0.0233353		18.46	-0.00960425	0.0179046	0.0228286
18.48	-0.00674934	-0.0388648	-0.0233353		18.48	-0.00528974	-0.00144734	0.0228286
18.5	-0.0115653	-0.0373557	-0.0233353		18.5	-0.00257261	-0.0136345	0.0228286
18.52	-0.0146903	-0.0363764	-0.0233353		18.52	-0.00257261	-0.0136345	0.0173818
18.54	-0.0146903	-0.0363764	-0.0233353		18.54	-0.00257261	-0.0136345	0.0161023
18.56	-0.0144284	-0.0301581	-0.0233353		18.56	-0.00257261	-0.0136345	0.0161023
18.58	-0.0135615	-0.00957124	-0.0333776		18.58	0.000448717	-0.00287808	0.0161023
18.6	-0.0135615	-0.00957124	-0.0512597		18.6	0.00293401	0.00596995	0.0161023
18.62	-0.0135615	-0.00957124	-0.0512597		18.62	0.00293401	0.00596995	0.0161023
18.64	-0.00685049	-0.0172691	-0.0512597		18.64	0.00293401	0.00596995	0.0161023
18.66	-0.00573514	-0.0185484	-0.0512597		18.66	0.00293401	0.00596995	0.0161023
18.68	-0.00573514	-0.0185484	-0.0512597		18.68	0.0021263	0.0227398	0.0161023
18.7	-0.00181275	-0.0274124	-0.0512597		18.7	0.00126434	0.0406358	0.0161023
18.72	0.00238582	-0.0369004	-0.0283975		18.72	0.00126434	0.0406358	-0.00197554
18.74	0.00238582	-0.0369004	-0.00540227		18.74	0.00126434	0.0406358	-0.00683769
18.76	0.00286378	-0.0354595	-0.00540227		18.76	0.00126434	0.0406358	-0.00683769
18.78	0.00679088	-0.0236203	-0.00540227		18.78	-0.000353378	0.0171951	-0.00683769
18.8	0.00679088	-0.0236203	-0.00540227		18.8	-0.00259802	-0.0153295	-0.00683769
18.82	0.00679088	-0.0236203	-0.00540227		18.82	-0.00259802	-0.0153295	-0.00683769
18.84	0.00737436	0.0493688	0.0119811		18.84	-0.00259802	-0.0153295	-0.00683769
18.86	0.0075858	0.0758185	0.0290577		18.86	-0.00259802	-0.0153295	-0.00683769
18.88	0.0075858	0.0758185	0.0290577		18.88	-0.00207499	-0.0259778	-0.00683769
18.9	0.00707037	0.0867528	0.0290577		18.9	-0.00112024	-0.0454154	-0.00683769
18.92	0.00615214	0.106232	0.0290577		18.92	-0.00112024	-0.0454154	-4.5588e-05
18.94	0.00615214	0.106232	0.0278668		18.94	-0.00112024	-0.0454154	0.00202558
18.96	0.00615214	0.106232	0.0241848		18.96	-0.00112024	-0.0454154	0.00202558
18.98	0.00275807	0.0338459	0.0241848		18.98	0.000261252	-0.0318715	0.00202558
19	0.00270647	0.0327455	0.0241848		19	0.00365979	0.00144704	0.00202558
19.02	0.00270647	0.0327455	0.0241848		19.02	0.00365979	0.00144704	0.00202558
19.04	-0.000588003	-0.0254522	-0.0396972		19.04	0.00365979	0.00144704	0.00202558
19.06	-0.00268959	-0.0625772	-0.0968469		19.06	0.00365979	0.00144704	0.00202558
19.08	-0.00268959	-0.0625772	-0.0968469		19.08	0.00362498	1.49399e-05	0.00202558
19.1	-0.00392057	-0.0670732	-0.0968469		19.1	0.00350445	-0.00494342	0.00202558
19.12	-0.00790471	-0.0816246	-0.0822309		19.12	0.00350445	-0.00494342	-0.0175476
19.14	-0.00790471	-0.0816246	-0.0649625		19.14	0.00350445	-0.00494342	-0.0242616
19.16	-0.00790471	-0.0816246	-0.0649625		19.16	0.00350445	-0.00494342	-0.0242616
19.18	-0.00924519	-0.00410925	-0.0649625		19.18	0.00253412	-0.00777178	-0.0242616
19.2	-0.00946061	0.00834757	-0.000196599		19.2	-0.00259117	-0.0227112	-0.0242616
19.22	-0.00946061	0.00834757	0.0164077		19.22	-0.00259117	-0.0227112	-0.0242616
19.24	-0.00798658	0.0352354	0.0164077		19.24	-0.00259117	-0.0227112	-0.0242616
19.26	-0.0064342	0.0635523	0.0246126		19.26	-0.00259117	-0.0227112	-0.0242616
19.28	-0.0064342	0.0635523	0.0778785		19.28	-0.00297943	-0.022063	-0.0242616
19.3	-0.00601086	0.0648704	0.0778785		19.3	-0.00670975	-0.0158354	-0.0242616
19.32	-0.00267326	0.0752623	0.0778785		19.32	-0.00670975	-0.0158354	-0.0144575
19.34	-0.00267326	0.0752623	0.070613		19.34	-0.00670975	-0.0158354	-0.0106987
19.36	-0.00267326	0.0752623	0.0624532		19.36	-0.00670975	-0.0158354	-0.0106987
19.38	-0.00305683	0.0453796	0.0624532		19.38	-0.0066473	-0.0145325	-0.0106987
19.4	-0.00319295	0.0347748	0.0624532		19.4	-0.00458233	0.0285469	-0.0106987
19.42	-0.00319295	0.0347748	0.0324381		19.42	-0.00458233	0.0285469	-0.0106987
19.44	-0.00483642	0.031058	0.0253308		19.44	-0.00458233	0.0285469	-0.0106987
19.46	-0.00771321	0.024552	0.0253308		19.46	-0.00458233	0.0285469	-0.0106987
19.48	-0.00771321	0.024552	0.0253308		19.48	-0.00458233	0.0285469	-0.0106987
19.5	-0.00771321	0.024552	0.0253308		19.5	-0.00194974	0.0262734	-0.0106987
19.52	-0.00935145	0.00248937	0.0253308		19.52	-0.00185268	0.0261895	-0.00178052
19.54	-0.00936952	0.00224592	0.0253308		19.54	-0.00185268	0.0261895	0.00202096
19.56	-0.00936952	0.00224592	-0.0102572		19.56	-0.00185268	0.0261895	0.00202096
19.58	-0.00475756	-0.0216693	-0.0482569		19.58	-0.00185268	0.0261895	0.00202096
19.6	-0.00186543	-0.0366664	-0.0482569		19.6	-0.00365562	-0.0155929	0.00202096
19.62	-0.00186543	-0.0366664	-0.0482569		19.62	-0.003857	-0.0202597	0.00202096
19.64	0.00150733	-0.0444791	-0.0482569		19.64	-0.003857	-0.0202597	0.00202096
19.66	0.0121818	-0.0692059	-0.0482569		19.66	-0.003857	-0.0202597	0.00202096
19.68	0.0121818	-0.0692059	-0.0482569		19.68	-0.003857	-0.0202597	0.00202096
19.7	0.0121818	-0.0692059	-0.0468314		19.7	-0.00555762	-0.0196141	0.00202096
19.72	0.0207764	-0.0383663	-0.0392737		19.72	-0.00589461	-0.0194861	-0.0240234
19.74	0.0221108	-0.0335783	-0.0392737		19.74	-0.00589461	-0.0194861	-0.0363131
19.76	0.0221108	-0.0335783	-0.0392737		19.76	-0.00589461	-0.0194861	-0.0363131
19.78	0.0210053	-0.0241075	-0.0392737		19.78	-0.00589461	-0.0194861	-0.0363131
19.8	0.0198597	-0.0142941	-0.0392737		19.8	-0.0020305	0.0293757	-0.0363131
19.82	0.0198597	-0.0142941	-0.0392737		19.82	-0.000874326	0.0439956	-0.0363131
19.84	0.0185903	-0.0158437	-0.0392737		19.84	-0.000874326	0.0439956	-0.0363131
19.86	0.00897469	-0.0275818	-0.0137123		19.86	-0.000874326	0.0439956	-0.0363131
19.88	0.00897469	-0.0275818	-0.00861537		19.88	-0.000874326	0.0439956	-0.0363131
19.9	0.00897469	-0.0275818	-0.00861537		19.9	0.0050844	0.0144435	-0.0363131
19.92	0.00333179	0.00120949	-0.00861537		19.92	0.00758035	0.00206485	0.00154843
19.94	0.00137105	0.0112136	-0.00861537		19.94	0.00758035	0.00206485	0.0212555
19.96	0.00137105	0.0112136	-0.00861537		19.96	0.00758035	0.00206485	0.0212555
19.98	0.00259707	0.0161945	-0.00857218		19.98	0.00758035	0.00206485	0.0212555
20	0.00470591	0.0247619	-0.00843638		20	0.00857044	-0.0141136	0.0212555
					20.02	0.00912769	-0.023219	0.0212555
					20.04	0.00912769	-0.023219	0.0212555
					20.06	0.00912769	-0.023219	0.0212555
					20.08	0.00912769	-0.023219	0.0212555
					20.1	0.00543279	0.0105745	0.0212555
					20.12	0.00270128	0.0355568	-0.00435899
					20.14	0.00270128	0.0355568	-0.0190222
					20.16	0.00270128	0.0355568	-0.0190222
					20.18	0.00270128	0.0355568	-0.0190222
					20.2	0.000479591	0.0100407	-0.0190222
					20.22	-0.00165462	-0.0144707	-0.0190222
					20.24	-0.00165462	-0.0144707	-0.0190222
					20.26	-0.00165462	-0.0144707	-0.0190222
					20.28	-0.00165462	-0.0144707	-0.0190222
					20.3	-0.000305786	-0.00471688	-0.0190222
					20.32	0.0013756	0.00744176	0.00209621
					20.34	0.0013756	0.00744176	0.0153604
					20.36	0.0013756	0.00744176	0.0153604
					20.38	0.0013756	0.00744176	0.0153604
					20.4	0.0025676	0.0256531	0.0153604
					20.42	0.00451069	0.0553396	0.0153604
					20.44	0.00451069	0.0553396	0.0153604
					20.46	0.00451069	0.0553396	0.0153604
					20.48	0.00451069	0.0553396	0.0152396
					20.5	0.00312827	0.0423875	0.0132827
					20.52	0.000126223	0.0142609	0.0132827
					20.54	0.000126223	0.0142609	0.0132827
					20.56	0.000126223	0.0142609	0.0132827
					20.58	0.000126223	0.0142609	0.0132827
					20.6	-0.00183182	0.00403913	0.0132827
					20.62	-0.00769394	-0.0265634	0.00671501
					20.64	-0.00769394	-0.0265634	-0.0215436
					20.66	-0.00769394	-0.0265634	-0.0215436
					20.68	-0.00769394	-0.0265634	-0.0215436
					20.7	-0.00803998	-0.0338008	-0.0215436
					20.72	-0.00955968	-0.0655855	-0.0215436
					20.74	-0.00955968	-0.0655855	-0.0390529
					20.76	-0.00955968	-0.0655855	-0.0585431
					20.78	-0.00955968	-0.0655855	-0.0585431
					20.8	-0.00891238	-0.0516087	-0.0585431
					20.82	-0.00419036	0.0503513	-0.0585431
					20.84	-0.00419036	0.0503513	-0.0376516
					20.86	-0.00419036	0.0503513	0.00487775
					20.88	-0.00419036	0.0503513	0.00487775
					20.9	-0.00389969	0.0486105	0.00487775
					20.92	0.00103382	0.0190643	0.00487775
					20.94	0.00103382	0.0190643	0.0228432
					20.96	0.00103382	0.0190643	0.0305437
					20.98	0.00103382	0.0190643	0.0305437
					21	0.00103382	0.0190643	0.0305437
					21.02	0.00085708	-0.00601737	0.00904809
					21.04	0.000855425	-0.00625214	-0.00974948
					21.06	0.000855425	-0.00625214	-0.00974948
					21.08	0.000855425	-0.00625214	-0.00974948
					21.1	0.000855425	-0.00625214	-0.00671563
					21.12	-0.00184019	0.0111953	-0.00148256
					21.14	-0.0020562	0.0125934	-0.00148256
					21.16	-0.0020562	0.0125934	-0.00148256
					21.18	-0.0020562	0.0125934	0.00472221
					21.2	-0.0020562	0.0125934	0.0294651
					21.22	-0.00224081	0.0034119	0.0294651
					21.24	-0.00227064	0.00192837	0.0294651
					21.26	-0.00227064	0.00192837	0.0270532
					21.28	-0.00227064	0.00192837	-0.0414753
					21.3	-0.00227064	0.00192837	-0.0414753
					21.32	0.000568787	-0.0264851	-0.0414753
					21.34	0.00129655	-0.0337676	-0.0414753
					21.36	0.00129655	-0.0337676	-0.00416416
					21.38	0.00129655	-0.0337676	0.00153439
					21.4	0.00129655	-0.0337676	0.00153439
					21.42	0.00386703	-0.0285267	-0.00310506
					21.44	0.0048126	-0.0265988	-0.0378962
					21.46	0.0048126	-0.0265988	-0.0378962
					21.48	0.0048126	-0.0265988	-0.0378962
					21.5	0.0048126	-0.0265988	-0.00240667
					21.52	0.00446389	-0.0144949	0.00988178
					21.54	0.00428913	-0.00842894	0.00988178
					21.56	0.00428913	-0.00842894	0.00161771
					21.58	0.00428913	-0.00842894	-0.0125785
					21.6	0.00428913	-0.00842894	-0.0125785
					21.62	0.00174214	-0.0091273	-0.0125785
					21.64	5.28988e-05	-0.00959047	-0.0349681
					21.66	5.28988e-05	-0.00959047	-0.035124
					21.68	5.28988e-05	-0.00959047	-0.035124
					21.7	5.28988e-05	-0.00959047	-0.0490888
					21.72	-0.00161785	-0.00772467	-0.0577127
					21.74	-0.00306227	-0.00611161	-0.0577127
					21.76	-0.00306227	-0.00611161	-0.0577127
					21.78	-0.00306227	-0.00611161	-0.0577127
					21.8	-0.00306227	-0.00611161	-0.0577127
					21.82	-0.0020062	0.00557649	-0.0577127
					21.84	-0.000822027	0.0186822	0.023481
					21.86	-0.000822027	0.0186822	0.0357744
					21.88	-0.000822027	0.0186822	0.0357744
					21.9	-0.000822027	0.0186822	0.0357744
					21.92	0.00130601	0.0120472	0.0357744
					21.94	0.00441304	0.00235989	0.0357744
					21.96	0.00441304	0.00235989	0.0350937
					21.98	0.00441304	0.00235989	0.0300442
					22	0.00441304	0.00235989	0.0300442
					22.02	0.00475001	-0.00509624	0.0300442
					22.04	0.00539954	-0.0194683	0.0300442
					22.06	0.00539954	-0.0194683	0.0300442
					22.08	0.00539954	-0.0194683	0.028408
					22.1	0.00539954	-0.0194683	-0.00711153
					22.12	0.00389201	-0.0108403	-0.00711153
					22.14	-4.93456e-05	0.011717	-0.00711153
					22.16	-4.93456e-05	0.011717	-0.00711153
					22.18	-4.93456e-05	0.011717	-0.00711153
					22.2	-4.93456e-05	0.011717	0.00583638
					22.22	-0.000999683	0.0127682	0.013036
					22.24	-0.00453728	0.0166811	0.013036
					22.26	-0.00453728	0.0166811	0.013036
					22.28	-0.00453728	0.0166811	0.013036
					22.3	-0.00453728	0.0166811	0.000109809
					22.32	-0.00403326	0.0171878	-0.00350602
					22.34	-0.00110482	0.0201316	-0.00350602
					22.36	-0.00110482	0.0201316	-0.00350602
					22.38	-0.00110482	0.0201316	-0.00350602
					22.4	-0.00110482	0.0201316	-0.000832357
					22.42	-0.000543655	0.0165735	-0.000600415
					22.44	0.00574489	-0.0232999	-0.000600415
					22.46	0.00574489	-0.0232999	-0.000600415
					22.48	0.00574489	-0.0232999	-0.000387135
					22.5	0.00574489	-0.0232999	0.0030186
					22.52	0.00574898	-0.0227989	0.0030186
					22.54	0.00598551	0.00615345	0.0030186
					22.56	0.00598551	0.00615345	0.0030186
					22.58	0.00598551	0.00615345	0.00571276
					22.6	0.00598551	0.00615345	0.0166467
					22.62	0.00598551	0.00615345	0.0166467
					22.64	-0.000648121	0.00614056	0.0166467
					22.66	-0.000981884	0.00613991	0.0166467
					22.68	-0.000981884	0.00613991	0.0166467
					22.7	-0.000981884	0.00613991	0.0166467
					22.72	-0.000981884	0.00613991	0.0166467
					22.74	-0.00518012	-0.00636276	0.0166467
					22.76	-0.00571399	-0.00795265	0.0166467
					22.78	-0.00571399	-0.00795265	0.0138449
					22.8	-0.00571399	-0.00795265	0.0107507
					22.82	-0.00571399	-0.00795265	0.0107507
					22.84	-0.00376361	0.00457596	0.0107507
					22.86	-0.00334203	0.007284	0.0107507
					22.88	-0.00334203	0.007284	0.0107507
					22.9	-0.00334203	0.007284	0.0107507
					22.92	-0.00334203	0.007284	0.0107507
					22.94	-0.000897246	-0.0214646	0.0107507
					22.96	-0.000113966	-0.0306753	-0.0219329
					22.98	-0.000113966	-0.0306753	-0.0343316
					23	-0.000113966	-0.0306753	-0.0343316
					23.02	-0.000113966	-0.0306753	-0.0343316
					23.04	-0.00167634	-0.00288698	-0.0343316
					23.06	-0.0023703	0.00945579	-0.0343316
					23.08	-0.0023703	0.00945579	-0.0343316
					23.1	-0.0023703	0.00945579	-0.0343316
					23.12	-0.0023703	0.00945579	0.00802424
					23.14	-0.00504377	0.0114077	0.0113653
					23.16	-0.00663064	0.0125662	0.0113653
					23.18	-0.00663064	0.0125662	0.0113653
					23.2	-0.00663064	0.0125662	0.0113653
					23.22	-0.00663064	0.0125662	0.0113653
					23.24	-0.00630067	-0.00215504	0.0113653
					23.26	-0.00604413	-0.0135998	-0.00796467
					23.28	-0.00604413	-0.0135998	-0.00990901
					23.3	-0.00604413	-0.0135998	-0.00990901
					23.32	-0.00604413	-0.0135998	-0.00990901
					23.34	-0.00369289	-0.0078415	-0.00990901
					23.36	-0.00131988	-0.0020299	-0.00990901
					23.38	-0.00131988	-0.0020299	-0.00990901
					23.4	-0.00131988	-0.0020299	0.00375233
					23.42	-0.00131988	-0.0020299	0.00543521
					23.44	-0.000129003	0.00306424	0.00543521
					23.46	0.00143181	0.0097408	0.00543521
					23.48	0.00143181	0.0097408	0.00543521
					23.5	0.00143181	0.0097408	0.00543521
					23.52	0.00143181	0.0097408	0.00543521
					23.54	0.00118059	0.00677938	-0.0134747
					23.56	0.000748913	0.00169054	-0.0162493
					23.58	0.000748913	0.00169054	-0.0162493
					23.6	0.000748913	0.00169054	-0.0162493
					23.62	0.000748913	0.00169054	-0.0162493
					23.64	0.000730218	-0.00698602	-0.0162493
					23.66	0.000687202	-0.0269494	-0.0162493
					23.68	0.000687202	-0.0269494	0.028052
					23.7	0.000687202	-0.0269494	0.0356402
					23.72	0.000687202	-0.0269494	0.0356402
					23.74	0.00115553	-0.027764	0.0356402
					23.76	0.00265467	-0.0303715	0.0356402
					23.78	0.00265467	-0.0303715	0.0356402
					23.8	0.00265467	-0.0303715	0.0356402
					23.82	0.00265467	-0.0303715	0.0356402
					23.84	0.00275612	-0.0175955	0.0356402
					23.86	0.00324069	0.0434254	0.0356402
					23.88	0.00324069	0.0434254	0.0356402
					23.9	0.00324069	0.0434254	0.0356402
					23.92	0.00324069	0.0434254	0.0356402
					23.94	0.00298657	0.0420371	0.0356402
					23.96	0.000892228	0.0305957	-0.00791385
					23.98	0.000892228	0.0305957	-0.0176563
					24	0.000892228	0.0305957	-0.0176563
					24.02	0.000892228	0.0305957	-0.0176563
					24.04	0.000797716	0.0299784	-0.0176563
					24.06	-0.00129075	0.0163368	-0.0176563
					24.08	-0.00129075	0.0163368	-0.0176563
					24.1	-0.00129075	0.0163368	-0.0176563
					24.12	-0.00129075	0.0163368	-0.0176563
					24.14	-0.00129075	0.0163368	-0.0176563
					24.16	-0.00106152	-0.0101736	-0.0176563
					24.18	-0.00105646	-0.0107594	-0.0176563
					24.2	-0.00105646	-0.0107594	-0.0105225
					24.22	-0.00105646	-0.0107594	0.021052
					24.24	-0.00105646	-0.0107594	0.021052
					24.26	-0.000333006	-0.0313727	0.021052
					24.28	-0.000264472	-0.0333254	0.021052
					24.3	-0.000264472	-0.0333254	0.021052
					24.32	-0.000264472	-0.0333254	0.021052
					24.34	-0.000264472	-0.0333254	0.021052
					24.36	-0.000716319	0.0314121	0.0178225
					24.38	-0.000796963	0.0429663	0.0092895
					24.4	-0.000796963	0.0429663	0.0092895
					24.42	-0.000796963	0.0429663	0.0092895
					24.44	-0.000796963	0.0429663	0.0092895
					24.46	-0.00133705	-0.0010744	0.0092895
					24.48	-0.00148616	-0.013234	0.0092895
					24.5	-0.00148616	-0.013234	-0.0039082
					24.52	-0.00148616	-0.013234	-0.0200496
					24.54	-0.00148616	-0.013234	-0.0200496
					24.56	-0.00117056	0.0342617	-0.0200496
					24.58	-0.00104705	0.0528494	-0.0200496
					24.6	-0.00104705	0.0528494	-0.0200496
					24.62	-0.00104705	0.0528494	0.0571047
					24.64	-0.00104705	0.0528494	0.0660644
					24.66	-0.00069535	0.0206939	0.0660644
					24.68	-0.000509124	0.00366753	0.0660644
					24.7	-0.000509124	0.00366753	0.0620492
					24.72	-0.000509124	0.00366753	0.012473
					24.74	-0.000509124	0.00366753	0.012473
					24.76	-0.000717704	-0.0473395	0.012473
					24.78	-0.000863314	-0.0829473	0.012473
					24.8	-0.000863314	-0.0829473	-0.00714197
					24.82	-0.000863314	-0.0829473	-0.014178
					24.84	-0.000863314	-0.0829473	-0.014178
					24.86	-0.0010456	-0.0520576	-0.014178
					24.88	-0.00121119	-0.0239952	-0.0392934
					24.9	-0.00121119	-0.0239952	-0.0774305
					24.92	-0.00121119	-0.0239952	-0.0774305
					24.94	-0.00121119	-0.0239952	-0.0774305
					24.96	-0.00106781	0.0117276	-0.0731975
					24.98	-0.000898849	0.0538212	-0.00461965
					25	-0.000898849	0.0538212	-0.00461965
					25.02	-0.000898849	0.0538212	-0.00461965
					25.04	-0.000898849	0.0538212	-0.00461965
					25.06	-0.000889696	0.0704219	0.0193679
					25.08	-0.000875627	0.0959388	0.028733
					25.1	-0.000875627	0.0959388	0.028733
					25.12	-0.000875627	0.0959388	0.028733
					25.14	-0.000875627	0.0959388	0.0295458
					25.16	-0.00104901	0.0653858	0.0308704
					25.18	-0.00140223	0.00313943	0.0308704
					25.2	-0.00140223	0.00313943	0.0308704
					25.22	-0.00140223	0.00313943	0.0298324
					25.24	-0.00140223	0.00313943	0.0057669
					25.26	-0.00128566	0.0048285	0.0057669
					25.28	-0.000961207	0.0095296	0.0057669
					25.3	-0.000961207	0.0095296	0.0057669
					25.32	-0.000961207	0.0095296	-0.0294653
					25.34	-0.000961207	0.0095296	-0.0443912
					25.36	-0.000596106	0.00735557	-0.0443912
					25.38	0.000869716	-0.00137278	-0.0443912
					25.4	0.000869716	-0.00137278	-0.0195786
					25.42	0.000869716	-0.00137278	0.02387
					25.44	0.000869716	-0.00137278	0.02387
					25.46	0.00102649	0.00117655	0.02387
					25.48	0.00203539	0.0175822	0.0247072
					25.5	0.00203539	0.0175822	0.05795
					25.52	0.00203539	0.0175822	0.05795
					25.54	0.00203539	0.0175822	0.05795
					25.56	0.0019974	0.0194901	0.05795
					25.58	0.00148937	0.0450021	0.062712
					25.6	0.00148937	0.0450021	0.0648954
					25.62	0.00148937	0.0450021	0.0648954
					25.64	0.00148937	0.0450021	0.0648954
					25.66	0.00148868	0.0447094	0.0587418
					25.68	0.00134103	-0.0177284	0.0471466
					25.7	0.00134103	-0.0177284	0.0471466
					25.72	0.00134103	-0.0177284	0.0471466
					25.74	0.00134103	-0.0177284	0.046247
					25.76	0.00134103	-0.0177284	-0.0684891
					25.78	0.00284731	-0.030841	-0.0684891
					25.8	0.00294389	-0.0316816	-0.0684891
					25.82	0.00294389	-0.0316816	-0.0684891
					25.84	0.00294389	-0.0316816	-0.000138011
					25.86	0.00294389	-0.0316816	0.0337026
					25.88	0.00358008	0.0355347	0.0337026
					25.9	0.00367111	0.0451514	0.0337026
					25.92	0.00367111	0.0451514	0.0282312
					25.94	0.00367111	0.0451514	0.0171186
					25.96	0.00367111	0.0451514	0.0171186
					25.98	0.0015753	-0.0144044	0.0171186
					26	0.00108344	-0.0283813	0.0171186
					26.02	0.00108344	-0.0283813	0.0189722
					26.04	0.00108344	-0.0283813	0.0189891
					26.06	0.00108344	-0.0283813	0.0189891
					26.08	-0.00142416	-0.0181557	0.0285245
					26.1	-0.00228244	-0.0146557	0.129919
					26.12	-0.00228244	-0.0146557	0.129919
					26.14	-0.00228244	-0.0146557	0.129919
					26.16	-0.00228244	-0.0146557	0.0631732
					26.18	-0.00252895	-0.0419222	0.0131131
					26.2	-0.00264491	-0.054748	0.0131131
					26.22	-0.00264491	-0.054748	-0.014513
					26.24	-0.00264491	-0.054748	-0.0545402
					26.26	-0.00264491	-0.054748	-0.0545402
					26.28	-0.001829	-0.0352735	-0.0746604
					26.3	-0.00131861	-0.0230913	-0.136573
					26.32	-0.00131861	-0.0230913	-0.136573
					26.34	-0.00131861	-0.0230913	-0.13007
					26.36	-0.00131861	-0.0230913	-0.0574485
					26.38	-0.00172277	0.00530108	-0.0574485
					26.4	-0.00205309	0.0285064	-0.0574485
					26.42	-0.00205309	0.0285064	-0.0351675
					26.44	-0.00205309	0.0285064	-0.0332066
					26.46	-0.00205309	0.0285064	-0.0332066
					26.48	-0.00273377	0.00945311	-0.0101004
					26.5	-0.00345555	-0.0107504	-0.00264416
					26.52	-0.00345555	-0.0107504	-0.00264416
					26.54	-0.00345555	-0.0107504	-0.00264416
					26.56	-0.00345555	-0.0107504	-0.00264416
					26.58	-0.00215615	0.00251246	-0.00264416
					26.6	-0.00036495	0.0207951	0.00253511
					26.62	-0.00036495	0.0207951	0.0094042
					26.64	-0.00036495	0.0207951	0.0094042
					26.66	-0.00036495	0.0207951	0.0094042
					26.68	0.00222889	0.0179588	0.0094042
					26.7	0.00693092	0.0128171	0.0094042
					26.72	0.00693092	0.0128171	0.0123878
					26.74	0.00693092	0.0128171	0.0381709
					26.76	0.00693092	0.0128171	0.0381709
					26.78	0.00821204	0.00519169	0.0381709
					26.8	0.0113394	-0.0134225	0.0381709
					26.82	0.0113394	-0.0134225	0.0381709
					26.84	0.0113394	-0.0134225	0.0381709
					26.86	0.0113394	-0.0134225	0.0132125
					26.88	0.0108298	-0.00831112	0.00607239
					26.9	0.00908149	0.00922518	0.00607239
					26.92	0.00908149	0.00922518	0.00607239
					26.94	0.00908149	0.00922518	0.00607239
					26.96	0.00908149	0.00922518	0.00607239
					26.98	0.00850296	0.00817291	0.0082809
					27	0.00548318	0.00268031	0.010965
					27.02	0.00548318	0.00268031	0.010965
					27.04	0.00548318	0.00268031	0.010965
					27.06	0.00548318	0.00268031	0.010965
					27.08	0.00560237	0.00353641	0.010965
					27.1	0.00672649	0.0116107	0.0102612
					27.12	0.00672649	0.0116107	0.00534578
					27.14	0.00672649	0.0116107	0.00534578
					27.16	0.00672649	0.0116107	0.00534578
					27.18	0.00683195	0.0103081	0.00534578
					27.2	0.0101339	-0.0304765	0.00534578
					27.22	0.0101339	-0.0304765	-0.00984984
					27.24	0.0101339	-0.0304765	-0.0298537
					27.26	0.0101339	-0.0304765	-0.0298537
					27.28	0.0101339	-0.0304765	-0.0298537
					27.3	0.00813148	-0.0110974	-0.0298537
					27.32	0.00806107	-0.010416	-0.0298537
					27.34	0.00806107	-0.010416	-0.0268387
					27.36	0.00806107	-0.010416	-0.0257692
					27.38	0.00806107	-0.010416	-0.0257692
					27.4	0.000278446	-0.0262273	-0.0257692
					27.42	-0.000575536	-0.0279622	-0.0257692
					27.44	-0.000575536	-0.0279622	-0.025253
					27.46	-0.000575536	-0.0279622	-0.0141992
					27.48	-0.000575536	-0.0279622	-0.0141992
					27.5	-0.00707292	-0.0198156	-0.0141992
					27.52	-0.00834561	-0.0182199	-0.0141992
					27.54	-0.00834561	-0.0182199	-0.0141992
					27.56	-0.00834561	-0.0182199	-0.0123224
					27.58	-0.00834561	-0.0182199	-0.00885326
					27.6	-0.00896588	-0.0154967	-0.00885326
					27.62	-0.00914981	-0.0146892	-0.00885326
					27.64	-0.00914981	-0.0146892	-0.00885326
					27.66	-0.00914981	-0.0146892	-0.00885326
					27.68	-0.00914981	-0.0146892	-0.0267304
					27.7	-0.00645101	-0.0190991	-0.0360416
					27.72	-0.00532919	-0.0209322	-0.0360416
					27.74	-0.00532919	-0.0209322	-0.0360416
					27.76	-0.00532919	-0.0209322	-0.0360416
					27.78	-0.00532919	-0.0209322	-0.0360416
					27.8	-0.00396598	-0.0140469	0.0109581
					27.82	-0.00320403	-0.0101984	0.0127138
					27.84	-0.00320403	-0.0101984	0.0127138
					27.86	-0.00320403	-0.0101984	0.0127138
					27.88	-0.00320403	-0.0101984	0.0127138
					27.9	-0.00407335	-0.00514231	0.0120197
					27.92	-0.00471183	-0.00142878	0.0101475
					27.94	-0.00471183	-0.00142878	0.0101475
					27.96	-0.00471183	-0.00142878	0.0101475
					27.98	-0.00471183	-0.00142878	0.0101475
					28	-0.00532398	-0.00877892	0.0101475
					28.02	-0.00590828	-0.0157948	-0.000140791
					28.04	-0.00590828	-0.0157948	-0.00768609
					28.06	-0.00590828	-0.0157948	-0.00768609
					28.08	-0.00590828	-0.0157948	-0.00768609
					28.1	-0.00442374	-0.0116556	-0.00768609
					28.12	-0.00258507	-0.00652895	-0.00768609
					28.14	-0.00258507	-0.00652895	0.0164123
					28.16	-0.00258507	-0.00652895	0.0195942
					28.18	-0.00258507	-0.00652895	0.0195942
					28.2	5.87382e-05	-0.0109716	0.0195942
					28.22	0.00433941	-0.0181648	0.0195942
					28.24	0.00433941	-0.0181648	0.0164869
					28.26	0.00433941	-0.0181648	0.00322456
					28.28	0.00433941	-0.0181648	0.00322456
					28.3	0.00591022	-0.0127042	0.00322456
					28.32	0.00929633	-0.000932925	0.00322456
					28.34	0.00929633	-0.000932925	0.00322456
					28.36	0.00929633	-0.000932925	0.00517078
					28.38	0.00929633	-0.000932925	0.0071462
					28.4	0.00897096	-0.00511125	0.0071462
					28.42	0.00800504	-0.0175151	0.0071462
					28.44	0.00800504	-0.0175151	0.0071462
					28.46	0.00800504	-0.0175151	0.0071462
					28.48	0.00800504	-0.0175151	-0.00123211
					28.5	0.00700062	-0.0112392	-0.003291
					28.52	0.00263563	0.0160348	-0.003291
					28.54	0.00263563	0.0160348	-0.003291
					28.56	0.00263563	0.0160348	-0.003291
					28.58	0.00263563	0.0160348	-0.00672908
					28.6	0.00224093	0.0136768	-0.034777
					28.62	-0.000595649	-0.00326961	-0.034777
					28.64	-0.000595649	-0.00326961	-0.034777
					28.66	-0.000595649	-0.00326961	-0.034777
					28.68	-0.000595649	-0.00326961	-0.034777
					28.7	-0.000533369	-0.00380485	-0.034777
					28.72	0.00049252	-0.0126214	-0.034777
					28.74	0.00049252	-0.0126214	-0.034777
					28.76	0.00049252	-0.0126214	-0.034777
					28.78	0.00049252	-0.0126214	-0.034777
					28.8	0.00049252	-0.0126214	-0.034777
					28.82	0.00112542	0.0148752	-0.00686374
					28.84	0.00113032	0.015088	0.00387813
					28.86	0.00113032	0.015088	0.00387813
					28.88	0.00113032	0.015088	0.00387813
					28.9	0.00113032	0.015088	0.00387813
					28.92	-0.0027681	-0.00468155	0.00387813
					28.94	-0.00307326	-0.00622907	0.00387813
					28.96	-0.00307326	-0.00622907	0.00387813
					28.98	-0.00307326	-0.00622907	0.00387813
					29	-0.00307326	-0.00622907	0.00387813
					29.02	-0.00800154	-0.00222091	0.00387813
					29.04	-0.00878727	-0.00158188	-0.0053659
					29.06	-0.00878727	-0.00158188	-0.0237139
					29.08	-0.00878727	-0.00158188	-0.0237139
					29.1	-0.00878727	-0.00158188	-0.0237139
					29.12	-0.00914104	0.00942516	-0.0237139
					29.14	-0.00923083	0.0122187	-0.0237139
					29.16	-0.00923083	0.0122187	-0.0237139
					29.18	-0.00923083	0.0122187	-0.0237139
					29.2	-0.00923083	0.0122187	-0.0237139
					29.22	-0.00565353	-0.00413107	-0.0237139
					29.24	-0.00434822	-0.0100969	-0.0237139
					29.26	-0.00434822	-0.0100969	-0.0237139
					29.28	-0.00434822	-0.0100969	0.000361538
					29.3	-0.00434822	-0.0100969	0.0016837
					29.32	-0.00224889	-0.00446716	0.0016837
					29.34	-0.00120432	-0.00166596	0.0016837
					29.36	-0.00120432	-0.00166596	0.0016837
					29.38	-0.00120432	-0.00166596	0.0016837
					29.4	-0.00120432	-0.00166596	0.0016837
					29.42	-0.00257132	0.00656173	0.0016837
					29.44	-0.00347194	0.0119824	0.0016837
					29.46	-0.00347194	0.0119824	0.0016837
					29.48	-0.00347194	0.0119824	0.0016837
					29.5	-0.00347194	0.0119824	0.0102484
					29.52	-0.00492	0.00335922	0.0169544
					29.54	-0.00616391	-0.00404825	0.0169544
					29.56	-0.00616391	-0.00404825	0.0169544
					29.58	-0.00616391	-0.00404825	0.0169544
					29.6	-0.00616391	-0.00404825	0.0169544
					29.62	-0.0050673	0.0063412	0.0169544
					29.64	-0.00384551	0.0179166	0.0169544
					29.66	-0.00384551	0.0179166	0.0169544
					29.68	-0.00384551	0.0179166	0.0169544
					29.7	-0.00384551	0.0179166	-0.0169828
					29.72	-0.0019811	0.0192821	-0.0212022
					29.74	0.000723118	0.0212628	-0.0212022
					29.76	0.000723118	0.0212628	-0.0212022
					29.78	0.000723118	0.0212628	-0.0212022
					29.8	0.000723118	0.0212628	-0.0212022
					29.82	0.000868356	0.0129756	-0.0212022
					29.84	0.00114634	-0.00288579	-0.0212022
					29.86	0.00114634	-0.00288579	-0.00814129
					29.88	0.00114634	-0.00288579	0.00843931
					29.9	0.00114634	-0.00288579	0.00843931
					29.92	0.000165622	-0.00576761	0.00843931
					29.94	-0.0023781	-0.0132423	0.00843931
					29.96	-0.0023781	-0.0132423	0.00843931
					29.98	-0.0023781	-0.0132423	0.00843931
					30	-0.0023781	-0.0132423	0.00843931

## Sheet: FFT Plot
Acceleration_Kobe				Acceleration_IMV				Acceleration_NR
FFT				FFT				FFT
Periodic Foundation		Concrete		Periodic Foundation		Concrete		Periodic Foundation		Concrete
	Top	Top			Top	Top			Top	Top
Freq	Fourier Amplitude (g)			Freq	Fourier Amplitude (g)			Freq	Fourier Amplitude (g)
0.05	0.000783538	0.00200568		0.0333333	0.000718889	0.00257189		0.1	0.00049436	0.0102963
0.1	0.000328383	0.00234719		0.0666667	0.000340517	0.00271873		0.2	0.000141756	0.0018459
0.15	0.000461894	0.00146584		0.1	0.000344549	0.00253119		0.3	0.00089335	0.00994977
0.2	0.00016558	0.00561334		0.133333	0.000555304	0.00371945		0.4	0.00725508	0.0283517
0.25	0.00080786	0.00489572		0.166667	0.000641494	0.00239339		0.5	0.0158084	0.0578683
0.3	0.00181542	0.00999884		0.2	0.000692397	0.00249781		0.6	0.00889166	0.0379561
0.35	0.000863315	0.00405278		0.233333	0.00114937	0.000773504		0.7	0.0143393	0.049662
0.4	0.00251952	0.00922194		0.266667	0.000780266	0.00302757		0.8	0.0267028	0.0717517
0.45	0.000931671	0.00332783		0.3	0.000827211	0.00258824		0.9	0.0118518	0.0238073
0.5	0.00257461	0.00879738		0.333333	0.00189761	0.000293057		1	0.00573127	0.0422812
0.55	0.0024726	0.0130306		0.366667	0.00157083	0.00779811		1.1	0.0121028	0.0254161
0.6	0.00479274	0.0189521		0.4	0.000913287	0.0102607		1.2	0.00780424	0.017461
0.65	0.00305713	0.0180657		0.433333	0.000921635	0.00283591		1.3	0.00259479	0.0192264
0.7	0.00977967	0.0163527		0.466667	0.0018697	0.00615063		1.4	0.0044914	0.0289501
0.75	0.00909272	0.0293722		0.5	0.00253956	0.00429481		1.5	0.00129324	0.00984136
0.8	0.0143191	0.0306643		0.533333	0.00195343	0.00480556		1.6	0.00184482	0.0288236
0.85	0.008401	0.0343732		0.566667	0.000784941	0.00668117		1.7	0.000852812	0.0143875
0.9	0.00769049	0.0159629		0.6	0.000869733	0.00655897		1.8	0.000813594	0.0321419
0.95	0.00441346	0.00937142		0.633333	0.000515083	0.00394624		1.9	0.00439243	0.033081
1	0.00957835	0.0268116		0.666667	0.00239875	0.00189861		2	0.0024679	0.049562
1.05	0.0116968	0.0359877		0.7	0.00314919	0.00775504		2.1	0.00318843	0.0671113
1.1	0.00960349	0.0318161		0.733333	0.00408115	0.00633198		2.2	0.00506005	0.0194855
1.15	0.00564885	0.0249725		0.766667	0.000696724	0.00544617		2.3	0.00796178	0.0547896
1.2	0.00569312	0.0408078		0.8	0.00250388	0.00380078		2.4	0.00613273	0.0293009
1.25	0.00663435	0.0529388		0.833333	0.00346321	0.00783889		2.5	0.0145551	0.0524694
1.3	0.00127971	0.0301149		0.866667	0.00170082	0.00970916		2.6	0.0107049	0.050781
1.35	0.00200093	0.00236083		0.9	0.00369	0.00423561		2.7	0.00448244	0.0312071
1.4	0.00256222	0.0298028		0.933333	0.00136973	0.00885993		2.8	0.00171507	0.0303771
1.45	0.00200283	0.0523786		0.966667	0.000786171	0.00702317		2.9	0.00129468	0.0442803
1.5	0.00188332	0.0545188		1	0.00057927	0.00522445		3	0.00348709	0.0328358
1.55	0.00131673	0.0462592		1.03333	0.00119945	0.00533303		3.1	0.00240654	0.0470681
1.6	0.000332458	0.0162832		1.06667	0.00182758	0.00737499		3.2	0.00188451	0.0417833
1.65	0.000685058	0.0194172		1.1	0.00139805	0.0104343		3.3	0.00150031	0.030606
1.7	0.00058118	0.0085302		1.13333	0.000804168	0.00429292		3.4	0.00117023	0.0428224
1.75	0.00195719	0.00867048		1.16667	0.000224249	0.0130933		3.5	0.00101424	0.0228583
1.8	0.00246789	0.010798		1.2	0.000224061	0.0170462		3.6	0.000931045	0.01808
1.85	0.000360486	0.0297933		1.23333	0.000472741	0.00297195		3.7	0.000849982	0.00697242
1.9	0.00218608	0.0283199		1.26667	0.000215846	0.00707906		3.8	0.000782139	0.0147066
1.95	0.00145625	0.0410329		1.3	0.000442379	0.0101244		3.9	0.000801008	0.0124537
2	0.00200716	0.0245737		1.33333	0.000447071	0.00227995		4	0.00131966	0.00740573
2.05	0.00297794	0.00823022		1.36667	0.000194783	0.00285413		4.1	0.00017746	0.0107154
2.1	0.00593063	0.0259773		1.4	0.000221205	0.00185403		4.2	0.000329507	0.0141732
2.15	0.00589962	0.0336397		1.43333	0.00016832	0.00709655		4.3	0.000332293	0.00179529
2.2	0.0044543	0.0323264		1.46667	0.000282672	0.0101307		4.4	0.000353881	0.00439827
2.25	0.00575713	0.0280425		1.5	0.000239117	0.0193614		4.5	0.000355289	0.00364994
2.3	0.00401789	0.0354585		1.53333	0.000360348	0.00690681		4.6	0.000345845	0.0174103
2.35	0.00474575	0.0311772		1.56667	0.000382139	0.00868204		4.7	0.000308288	0.0189448
2.4	0.00271052	0.0103219		1.6	0.000376969	0.0132428		4.8	0.00029888	0.00396647
2.45	0.00185231	0.00365822		1.63333	0.00037375	0.00187752		4.9	0.000314608	0.00936067
2.5	0.00169354	0.0120174		1.66667	0.000151446	0.00755084		5	0.000308084	0.0131453
2.55	0.00127782	0.0236601		1.7	0.000586138	0.00632728		5.1	0.000273266	0.00474573
2.6	0.000685789	0.0322556		1.73333	0.000796417	0.00845693		5.2	0.000251329	0.0121966
2.65	0.00177292	0.0325067		1.76667	0.00165942	0.009332		5.3	0.000264829	0.00491622
2.7	0.00213828	0.0108611		1.8	0.00118465	0.00738521		5.4	0.000274783	0.00303097
2.75	0.00161471	0.00731959		1.83333	0.0010064	0.0116497		5.5	0.000250445	0.00292711
2.8	0.000554824	0.0156064		1.86667	0.000325836	0.00887922		5.6	0.000212444	0.00975223
2.85	0.000939758	0.0247608		1.9	0.000976769	0.0108365		5.7	0.000207475	0.00534224
2.9	0.00225672	0.03498		1.93333	0.00150435	0.00887137		5.8	0.000228488	0.00425876
2.95	0.00220438	0.0335938		1.96667	0.00151064	0.00495038		5.9	0.000231746	0.00222037
3	0.000541402	0.0330898		2	0.000534121	0.00751631		6	0.000204237	0.00166474
3.05	0.000274985	0.0286265		2.03333	0.000804295	0.00299811		6.1	0.00018222	0.00314204
3.1	0.000238798	0.0187086		2.06667	0.00255306	0.00524451		6.2	0.000193232	0.0041871
3.15	0.000169951	0.0200911		2.1	0.00363481	0.00323603		6.3	0.000206583	0.00424388
3.2	0.000305855	0.0185601		2.13333	0.00166888	0.00879108		6.4	0.000191225	0.00349236
3.25	0.000167405	0.0070832		2.16667	0.000995593	0.0025088		6.5	0.00016678	0.00599056
3.3	0.000143065	0.00628758		2.2	0.00204504	0.0120448		6.6	0.000168461	0.00773884
3.35	9.8072e-05	0.00678189		2.23333	0.00218364	0.0120645		6.7	0.000187889	0.00296621
3.4	0.000200873	0.00508656		2.26667	0.00188124	0.00516791		6.8	0.00018757	0.00366384
3.45	0.000245378	0.00376493		2.3	0.00150139	0.00190886		6.9	0.000163205	0.00424557
3.5	3.63793e-05	0.00197212		2.33333	0.000984207	0.00816964		7	0.000151362	0.00213171
3.55	8.24616e-05	0.00507525		2.36667	0.00153976	0.00253146		7.1	0.000167393	0.00100755
3.6	0.000152847	0.00709968		2.4	0.000225433	0.00280886		7.2	0.000159233	0.00720178
3.65	8.96905e-05	0.0114769		2.43333	0.000287081	0.00616814		7.3	0.000187051	0.00413661
3.7	0.000142801	0.0144584		2.46667	0.000101345	0.00407026		7.4	0.000178886	0.00701931
3.75	3.35777e-05	0.0132545		2.5	0.000579148	0.00515762		7.5	0.000144243	0.00601299
3.8	0.00016401	0.0120875		2.53333	0.000667115	0.00713578		7.6	0.000155503	0.0036857
3.85	0.000213677	0.0107544		2.56667	0.000813493	0.0038432		7.7	0.000157601	0.00504488
3.9	0.00045668	0.00644051		2.6	0.000786284	0.00529845		7.8	0.000135232	0.00560669
3.95	0.000280732	0.00888601		2.63333	0.000582875	0.00482888		7.9	0.000124014	0.00255867
4	4.25199e-05	0.00640225		2.66667	0.000833071	0.00419303		8	0.000137889	0.0058453
4.05	6.55805e-05	0.00702516		2.7	0.000882783	0.00556237		8.1	0.000144544	0.00683353
4.1	1.37524e-05	0.0049659		2.73333	0.000753574	0.00471823		8.2	0.000128098	0.00331765
4.15	5.29882e-05	0.00592992		2.76667	0.000837247	0.00214906		8.3	0.000108324	0.00300894
4.2	1.81873e-05	0.00611873		2.8	0.0010074	0.0022014		8.4	0.000118608	0.00428143
4.25	5.21777e-05	0.00583187		2.83333	0.000975556	0.00581059		8.5	0.000140509	0.00343248
4.3	3.16526e-05	0.00374326		2.86667	0.000744593	0.00284938		8.6	0.000140887	0.00123837
4.35	2.41458e-05	0.00060337		2.9	0.000361514	0.00279528		8.7	0.000118226	0.000862428
4.4	5.29587e-05	0.00697773		2.93333	0.000239293	0.00330574		8.8	0.000105239	0.00291886
4.45	0.000101271	0.0074706		2.96667	0.000393203	0.00214714		8.9	0.000118069	0.00121321
4.5	0.000103682	0.00743294		3	0.000395258	0.00115433		9	0.000130525	0.00452757
4.55	3.10216e-05	0.00606758		3.03333	0.000251947	0.00218293		9.1	0.000123397	0.00312796
4.6	5.38517e-05	0.00253841		3.06667	9.69191e-05	0.00594535		9.2	0.000109819	0.00318627
4.65	3.87459e-05	0.00494901		3.1	9.36319e-05	0.00642669		9.3	0.000115286	0.00396322
4.7	2.13925e-05	0.00979837		3.13333	9.02714e-05	0.00302114		9.4	0.000126731	0.00661012
4.75	3.90941e-05	0.00769681		3.16667	3.13612e-05	0.00509703		9.5	0.000119931	0.00384346
4.8	2.39766e-05	0.00184267		3.2	9.9966e-05	0.00416291		9.6	9.95546e-05	0.00329458
4.85	5.60616e-06	0.00298217		3.23333	0.000148808	0.00853367		9.7	9.40698e-05	0.00209738
4.9	2.70251e-05	0.00514034		3.26667	0.00014247	0.00490198		9.8	0.000109259	0.00697019
4.95	3.00468e-05	0.00524228		3.3	8.70295e-05	0.00150697		9.9	0.000116756	0.010852
5	4.55026e-06	0.00426388		3.33333	5.89658e-05	0.00334538		10	0.000105063	0.00569182
5.05	2.10568e-05	0.00398945		3.36667	7.61762e-05	0.00353935		10.1	9.02377e-05	0.00649118
5.1	2.51373e-05	0.000320591		3.4	4.64146e-05	0.00595635		10.2	9.51328e-05	0.00357233
5.15	8.28338e-06	0.00270997		3.43333	8.12878e-05	0.00262581		10.3	0.000106544	0.0061145
5.2	3.81806e-05	0.00366632		3.46667	0.0001412	0.00395007		10.4	0.000103258	0.00783504
5.25	1.24753e-05	0.00274166		3.5	5.65249e-05	0.00127002		10.5	8.91367e-05	0.00122105
5.3	2.75646e-05	0.00434598		3.53333	6.39276e-05	0.00288155		10.6	8.65218e-05	0.00412832
5.35	3.47491e-05	0.00378824		3.56667	8.7995e-05	0.00265736		10.7	9.73007e-05	0.00647969
5.4	7.80386e-06	0.00344812		3.6	0.000105112	0.00266694		10.8	9.97928e-05	0.00346426
5.45	4.19618e-05	0.0022935		3.63333	8.16409e-05	0.00587818		10.9	8.74797e-05	0.00511652
5.5	1.53226e-05	0.00322079		3.66667	1.48055e-05	0.00772105		11	7.71057e-05	0.00717242
5.55	1.79975e-05	0.0038437		3.7	4.52592e-05	0.00562118		11.1	8.50979e-05	0.00337155
5.6	3.64397e-05	0.0050711		3.73333	9.77743e-05	0.00248082		11.2	9.60077e-05	0.00709687
5.65	1.10321e-05	0.00143578		3.76667	0.000110377	0.000770154		11.3	9.28984e-05	0.00280325
5.7	1.66699e-05	0.0056363		3.8	0.000101029	0.00343807		11.4	8.02476e-05	0.00621359
5.75	2.69319e-05	0.00651056		3.83333	0.000135078	0.00517172		11.5	7.71165e-05	0.00466864
5.8	1.10279e-05	0.000355489		3.86667	0.00013914	0.000688304		11.6	8.62994e-05	0.00248364
5.85	2.98926e-05	0.00270955		3.9	0.000164249	0.00462125		11.7	8.98792e-05	0.0053563
5.9	1.39866e-05	0.00149144		3.93333	0.000111934	0.00390776		11.8	8.2498e-05	0.00351457
5.95	1.07514e-05	0.00169907		3.96667	0.000119533	0.00486415		11.9	7.67752e-05	0.00290135
6	2.88592e-05	0.00266375		4	0.000113718	0.00293031		12	8.29341e-05	0.00517067
6.05	9.41538e-06	0.00387307		4.03333	8.32655e-05	0.00463219		12.1	8.92105e-05	0.000782332
6.1	1.44909e-05	0.00116558		4.06667	7.18728e-05	0.00556832		12.2	8.4786e-05	0.00640985
6.15	2.25324e-05	0.00168943		4.1	1.69255e-05	0.00258553		12.3	7.58266e-05	0.00530363
6.2	6.21986e-06	0.00279825		4.13333	1.83055e-05	0.00141028		12.4	7.74841e-05	0.00456098
6.25	3.23569e-05	0.00262751		4.16667	2.18519e-05	0.00251157		12.5	8.69648e-05	0.00554987
6.3	3.01496e-05	0.00495061		4.2	3.69444e-05	0.00231683		12.6	8.94995e-05	0.00420937
6.35	1.56389e-05	0.00446813		4.23333	3.06142e-05	0.00561146		12.7	8.23722e-05	0.00422535
6.4	3.4213e-05	0.00353482		4.26667	4.44538e-05	0.00261013		12.8	7.70674e-05	0.00522212
6.45	3.51106e-05	0.00242357		4.3	6.60632e-06	0.00285252		12.9	8.14694e-05	0.00524096
6.5	2.86393e-05	0.00253586		4.33333	4.04033e-05	0.00234439		13	8.66326e-05	0.00549695
6.55	3.42383e-05	0.00136323		4.36667	1.85381e-05	0.00454983		13.1	8.47612e-05	0.00348266
6.6	3.23873e-05	0.0033612		4.4	3.77715e-05	0.00552302		13.2	8.11998e-05	0.00620113
6.65	1.42028e-05	0.00142548		4.43333	3.13513e-05	0.00278845		13.3	8.38047e-05	0.00423562
6.7	2.60708e-05	0.00141501		4.46667	3.03704e-06	0.00261516		13.4	8.82893e-05	0.00561622
6.75	1.87593e-05	0.00301004		4.5	1.01119e-05	0.0036797		13.5	8.63956e-05	0.00689575
6.8	4.96907e-05	0.00399852		4.53333	3.07032e-05	0.00370225		13.6	8.03714e-05	0.00397029
6.85	3.9306e-05	0.000984065		4.56667	4.82654e-05	0.00274728		13.7	7.98015e-05	0.00444135
6.9	3.64422e-05	0.00395378		4.6	3.81905e-05	0.00213103		13.8	8.54704e-05	0.00359361
6.95	4.30596e-05	0.00522235		4.63333	3.90372e-05	0.00119164		13.9	8.80003e-05	0.00424031
7	1.711e-05	0.00307074		4.66667	5.08277e-05	0.00236514		14	8.40881e-05	0.00333017
7.05	4.04886e-05	0.00141452		4.7	2.63291e-05	0.002424		14.1	7.97447e-05	0.00316376
7.1	2.39516e-05	0.0023345		4.73333	5.79986e-06	0.00250496		14.2	8.06205e-05	0.0058327
7.15	3.57351e-05	0.00431773		4.76667	1.35384e-05	0.00206496		14.3	8.30738e-05	0.00189907
7.2	1.9697e-05	0.00137963		4.8	2.18071e-05	0.00386834		14.4	8.27412e-05	0.00471404
7.25	1.80732e-05	0.00324494		4.83333	5.42073e-06	0.00538248		14.5	8.1611e-05	0.00252332
7.3	3.46295e-05	0.00213366		4.86667	1.30103e-05	0.00393182		14.6	8.27889e-05	0.00411225
7.35	3.68949e-05	0.00408421		4.9	7.1354e-06	0.00284367		14.7	8.337e-05	0.0058314
7.4	8.32008e-06	0.00295196		4.93333	2.95747e-05	0.00538625		14.8	7.99849e-05	0.00480912
7.45	2.88911e-05	0.0025028		4.96667	2.32207e-05	0.00534149		14.9	7.52129e-05	0.00560969
7.5	2.12641e-05	0.00206743		5	2.23933e-06	0.00147857		15	7.46851e-05	0.00418639
7.55	3.69883e-05	0.00344908		5.03333	4.28884e-06	0.00127515		15.1	7.74951e-05	0.00208719
7.6	2.38885e-05	0.00172834		5.06667	1.08302e-05	0.00236191		15.2	7.8426e-05	0.00386348
7.65	4.9123e-05	0.00109954		5.1	8.71745e-06	0.00355663		15.3	7.62075e-05	0.00137519
7.7	2.23298e-05	0.00431208		5.13333	3.69824e-05	0.0014221		15.4	7.4195e-05	0.00177145
7.75	3.58488e-05	0.00447769		5.16667	5.21097e-05	0.00115252		15.5	7.3815e-05	0.000813989
7.8	5.37673e-05	0.00195618		5.2	3.52223e-05	0.00272469		15.6	7.35851e-05	0.00223819
7.85	2.41419e-05	0.00428424		5.23333	1.90057e-05	0.00400073		15.7	7.34714e-05	0.00311956
7.9	3.28069e-05	0.00241068		5.26667	3.0379e-05	0.00343833		15.8	7.57081e-05	0.00499872
7.95	2.82788e-05	0.00164515		5.3	3.87039e-05	0.00136225		15.9	7.84761e-05	0.00330511
8	4.09811e-05	0.000706833		5.33333	1.51071e-05	0.00258374		16	7.67286e-05	0.00211897
8.05	4.3825e-05	0.00138086		5.36667	2.08235e-05	0.00165825		16.1	6.99635e-05	0.00311801
8.1	3.46057e-05	0.00275154		5.4	2.62151e-05	0.00121845		16.2	6.57486e-05	0.00157361
8.15	4.58629e-05	0.00229672		5.43333	1.49047e-05	0.00193489		16.3	6.84484e-05	0.00288796
8.2	3.9266e-05	0.0031248		5.46667	1.94105e-05	0.00260551		16.4	7.37556e-05	0.00222278
8.25	4.28303e-06	0.00179202		5.5	4.55863e-05	0.000871061		16.5	7.53128e-05	0.00255699
8.3	4.50834e-05	0.0021432		5.53333	4.9687e-05	0.000575149		16.6	7.47138e-05	0.00196085
8.35	2.78301e-05	0.00191411		5.56667	3.03685e-05	0.00288092		16.7	7.54396e-05	0.000995592
8.4	3.84502e-05	0.00272369		5.6	2.47751e-05	0.00216339		16.8	7.57945e-05	0.000222364
8.45	4.82809e-05	0.00140371		5.63333	3.54077e-05	0.00117574		16.9	7.16099e-05	0.00171909
8.5	2.16949e-05	0.000728246		5.66667	3.44755e-05	0.00173291		17	6.97604e-05	0.00208219
8.55	4.24053e-05	0.00252306		5.7	8.40979e-06	0.0017442		17.1	7.59702e-05	0.00510525
8.6	1.70007e-05	0.00253025		5.73333	1.54156e-05	0.00175012		17.2	8.50938e-05	0.0034442
8.65	3.48238e-05	0.00122906		5.76667	2.49484e-05	0.00225524		17.3	8.49514e-05	0.00471676
8.7	3.25519e-05	0.000632103		5.8	3.57639e-05	0.00187933		17.4	7.5015e-05	0.00244353
8.75	1.19582e-05	0.00089987		5.83333	4.27526e-05	0.000279529		17.5	6.85792e-05	0.00469782
8.8	1.68644e-05	0.000794701		5.86667	4.79649e-05	0.000830447		17.6	7.41265e-05	0.00444579
8.85	1.43334e-05	0.00121051		5.9	3.66061e-05	0.00262157		17.7	8.13057e-05	0.000417279
8.9	7.46443e-06	0.0016103		5.93333	3.59807e-05	0.00114406		17.8	8.80913e-05	0.00268931
8.95	1.1738e-05	0.00351176		5.96667	2.52527e-05	0.00441358		17.9	7.15366e-05	0.00293917
9	9.13113e-06	0.00194594		6	6.61495e-06	0.00323339		18	6.73785e-05	0.000631466
9.05	1.54618e-05	0.00172164		6.03333	1.99117e-05	0.00250204		18.1	8.4521e-05	0.00166996
9.1	2.44078e-05	0.00277183		6.06667	5.04442e-05	0.00331132		18.2	7.49909e-05	0.00102939
9.15	2.17021e-05	0.00145604		6.1	4.79556e-05	0.00089818		18.3	6.18357e-05	0.000572247
9.2	1.60581e-05	0.00169608		6.13333	3.64738e-05	0.0017031		18.4	6.78789e-05	0.000864104
9.25	3.86292e-05	0.000935226		6.16667	4.4802e-05	0.000462718		18.5	8.40564e-05	0.00208539
9.3	2.55921e-05	0.00134235		6.2	5.32147e-05	0.00208282		18.6	8.63785e-05	0.00107794
9.35	3.58732e-05	0.000637356		6.23333	4.87622e-05	0.00110136		18.7	6.90256e-05	0.00126314
9.4	4.99769e-05	0.00153507		6.26667	4.15739e-05	0.000387769		18.8	5.26339e-05	0.00222027
9.45	2.39016e-05	0.00187848		6.3	3.80132e-05	0.00186234		18.9	6.61616e-05	0.00147633
9.5	6.18529e-05	0.000722386		6.33333	1.97546e-05	0.00164588		19	8.26286e-05	0.00377958
9.55	3.7202e-05	0.00238111		6.36667	1.60627e-05	0.0015808		19.1	8.1358e-05	0.00428461
9.6	4.73539e-05	0.00164884		6.4	9.23963e-06	0.00144337		19.2	7.03131e-05	0.00316242
9.65	6.43252e-05	0.00264376		6.43333	2.63921e-05	0.00156319		19.3	7.39577e-05	0.00319446
9.7	3.9617e-05	0.00165238		6.46667	3.30542e-05	0.00291931		19.4	8.66079e-05	0.003631
9.75	6.51177e-05	0.00107342		6.5	4.40528e-05	0.00206563		19.5	8.32009e-05	0.00313334
9.8	5.9182e-05	0.00152772		6.53333	3.03916e-05	0.00291819		19.6	6.11724e-05	0.00327378
9.85	4.45899e-05	0.000996667		6.56667	2.16648e-05	0.00164631		19.7	6.05729e-05	0.00458915
9.9	8.002e-05	0.000155485		6.6	2.39796e-05	0.00275796		19.8	9.41429e-05	0.00509695
9.95	5.28947e-05	0.00109354		6.63333	4.21608e-05	0.00269492		19.9	0.000111769	0.00177594
10	7.38055e-05	0.00191781		6.66667	2.73839e-05	0.00226095		20	9.39195e-05	0.00384067
10.05	8.02604e-05	0.00137967		6.7	2.20782e-05	0.00290472		20.1	5.21134e-05	0.00427637
10.1	3.70247e-05	0.00100655		6.73333	2.33743e-05	0.0010633		20.2	6.29089e-05	0.00404155
10.15	8.8984e-05	0.000878902		6.76667	2.92657e-05	0.00257803		20.3	0.000108613	0.00448588
10.2	3.81397e-05	0.000599311		6.8	2.13902e-05	0.00335317		20.4	0.000127621	0.003116
10.25	6.12607e-05	0.00128513		6.83333	4.1383e-05	0.00222723		20.5	0.000112982	0.00387824
10.3	6.22507e-05	0.00130503		6.86667	3.93399e-05	0.000116025		20.6	9.89754e-05	0.00190607
10.35	4.1184e-05	0.000315141		6.9	6.40671e-06	0.000908648		20.7	0.000118346	0.00175164
10.4	7.55084e-05	0.000640763		6.93333	5.92015e-06	0.000232822		20.8	0.00013703	0.00419229
10.45	3.11301e-05	0.000393892		6.96667	3.33357e-05	0.00142592		20.9	0.000108402	0.00225391
10.5	8.05658e-05	0.00241339		7	3.22644e-05	0.00202209		21	8.33988e-05	0.003099
10.55	6.86152e-05	0.00212093		7.03333	1.02785e-05	0.000164284		21.1	9.57499e-05	0.00396716
10.6	4.22784e-05	0.000738016		7.06667	2.33593e-05	0.00119136		21.2	0.000324401	0.00208116
10.65	6.92818e-05	0.00140757		7.1	1.59697e-05	0.00318885		21.3	0.000185994	0.00444483
10.7	4.41258e-05	0.00128479		7.13333	2.43532e-05	0.0031958		21.4	0.000142073	0.00197747
10.75	5.31938e-05	0.0008817		7.16667	1.39413e-05	0.00176795		21.5	1.11175e-05	0.00436645
10.8	6.81984e-05	0.00150828		7.2	2.42638e-05	0.00116305		21.6	0.000151866	0.00257224
10.85	3.5636e-05	0.000988355		7.23333	3.45588e-05	0.00160838		21.7	0.000291081	0.00230534
10.9	6.73308e-05	0.00133044		7.26667	4.38475e-05	0.00224734		21.8	0.000353859	0.00289692
10.95	6.13603e-05	0.00179655		7.3	3.31346e-05	0.000520233		21.9	0.000352338	0.00170036
11	4.34989e-05	0.000765652		7.33333	4.69495e-05	0.00128064		22	0.000297374	0.00256881
11.05	8.29007e-05	0.00103002		7.36667	5.52702e-05	0.002774		22.1	0.000329567	0.00357652
11.1	3.85197e-05	0.00237907		7.4	5.20988e-05	0.00168641		22.2	0.000397644	0.00165854
11.15	8.36405e-05	0.00236495		7.43333	5.52361e-05	0.00145846		22.3	0.000244595	0.00196195
11.2	7.92774e-05	0.00181215		7.46667	7.81217e-05	0.00364852		22.4	0.000147445	0.00154034
11.25	4.79425e-05	0.00169314		7.5	8.89202e-05	0.00224164		22.5	0.00020394	0.000579556
11.3	8.45738e-05	0.00214875		7.53333	8.36141e-05	0.00249154		22.6	0.000719732	0.00163423
11.35	4.18053e-05	0.00268405		7.56667	0.00016439	0.00246306		22.7	0.00102189	0.00150297
11.4	9.86612e-05	0.00159737		7.6	0.000114069	0.00182806		22.8	0.000918539	0.00253896
11.45	0.000104482	0.00200238		7.63333	9.69193e-05	0.00211874		22.9	0.000979286	0.00425793
11.5	4.7981e-05	0.00129712		7.66667	7.75636e-05	0.0016535		23	0.000523584	0.000921851
11.55	8.90259e-05	0.0018404		7.7	0.000112506	0.001367		23.1	0.000454565	0.00191991
11.6	0.000102483	0.00243291		7.73333	2.20195e-05	0.00185749		23.2	0.000306034	0.00245398
11.65	8.06207e-05	0.00301141		7.76667	0.000108962	0.000525043		23.3	0.000656105	0.000928644
11.7	0.000134315	0.00067725		7.8	0.000154762	0.00422999		23.4	0.000381869	0.00196878
11.75	8.65688e-05	0.0019274		7.83333	0.000335693	0.00282927		23.5	0.000453572	0.00051014
11.8	0.000132975	0.000936555		7.86667	0.000480089	0.00248564		23.6	0.000449024	0.00138692
11.85	0.000146029	0.00267166		7.9	0.000287824	0.00278756		23.7	0.000112736	0.00259572
11.9	7.59121e-05	0.000604494		7.93333	0.000240087	0.00174755		23.8	0.000270094	0.0014323
11.95	0.00020107	0.00128601		7.96667	0.000180346	0.00305799		23.9	0.000303818	0.00239523
12	0.000111196	0.00137787		8	0.00019527	0.00126934		24	0.000452878	0.00157647
12.05	0.000148248	0.00291265		8.03333	0.000250949	0.00216376		24.1	0.000498836	0.00163505
12.1	0.000248235	0.00169049		8.06667	0.00013121	0.000956174		24.2	0.000481848	0.00286576
12.15	0.000168245	0.00106723		8.1	9.43403e-05	0.000293756		24.3	0.000596229	0.0010044
12.2	0.000308405	0.000938698		8.13333	6.02592e-05	0.000897654		24.4	0.000778803	0.00177671
12.25	0.000427655	0.001358		8.16667	8.09482e-05	0.000590798		24.5	0.000456262	0.00139155
12.3	0.000318399	0.00261489		8.2	4.86973e-05	0.00076597		24.6	0.000342311	0.000514413
12.35	0.000204817	0.00122272		8.23333	3.87438e-05	0.00112401		24.7	0.000227728	0.00132752
12.4	0.000240299	0.00315603		8.26667	3.55422e-05	0.00263124		24.8	0.000188741	0.00189887
12.45	0.000266478	0.00312648		8.3	4.63223e-05	0.00156379		24.9	0.000135134	0.0010969
12.5	0.000198389	0.00194682		8.33333	5.91801e-05	0.00141522		25	0.00014566	0.00220517
12.55	0.00012647	0.00319804		8.36667	3.7451e-05	0.000696492
12.6	0.000438441	0.00281504		8.4	4.31206e-05	0.000604244
12.65	0.00045214	0.00240937		8.43333	5.61021e-05	0.000805569
12.7	0.000217874	0.00172024		8.46667	4.70708e-05	0.000127113
12.75	0.000444238	0.0025759		8.5	5.68757e-05	0.000837142
12.8	0.000603674	0.00294691		8.53333	2.87819e-05	0.000877283
12.85	0.000512456	0.00223251		8.56667	2.35681e-05	0.00113889
12.9	0.000311613	0.00241304		8.6	6.21831e-05	0.00140179
12.95	0.000184564	0.00240682		8.63333	4.11487e-05	0.00134214
13	0.000121636	0.00170022		8.66667	1.14201e-05	0.0013607
13.05	0.000120421	0.00146965		8.7	5.40695e-05	0.00100669
13.1	9.9148e-05	0.00187372		8.73333	5.12188e-05	0.00164014
13.15	0.000104548	0.00156672		8.76667	6.53015e-05	0.00125995
13.2	4.68008e-05	0.0020763		8.8	1.03203e-05	2.26052e-05
13.25	0.000106255	0.00251832		8.83333	6.78848e-05	0.00106674
13.3	0.000121283	0.00267019		8.86667	4.16368e-05	0.00141591
13.35	5.29254e-05	0.0010469		8.9	3.31953e-05	0.000939513
13.4	9.22892e-05	0.00189522		8.93333	5.9449e-05	0.00129335
13.45	8.03286e-05	0.00234092		8.96667	7.39612e-05	0.000538216
13.5	3.0502e-05	0.00190269		9	4.35683e-05	0.00132434
13.55	4.44725e-05	0.00170424		9.03333	0.000153924	0.000686974
13.6	0.000119074	0.00203665		9.06667	0.000102257	0.000442489
13.65	0.000219007	0.00333092		9.1	9.98194e-06	0.000662705
13.7	0.000268182	0.00338699		9.13333	3.28135e-05	0.000788326
13.75	0.000167635	0.00278752		9.16667	6.8632e-05	0.00102108
13.8	6.88562e-05	0.00345957		9.2	0.000109116	0.000834705
13.85	9.92488e-05	0.00301331		9.23333	2.71563e-05	0.0012909
13.9	0.000225256	0.0031177		9.26667	9.82845e-05	9.78134e-05
13.95	0.000262738	0.00296559		9.3	6.67527e-05	0.00088104
14	0.000251308	0.00197241		9.33333	2.71562e-05	0.00226931
14.05	0.000240778	0.00134888		9.36667	4.07153e-05	0.00159219
14.1	0.000234138	0.0012022		9.4	3.55646e-05	0.000792141
14.15	0.000275296	0.00117548		9.43333	3.30067e-05	0.00186168
14.2	0.000273751	0.00169121		9.46667	4.16888e-05	0.00222556
14.25	0.00024755	0.00214968		9.5	8.03154e-06	0.00126906
14.3	0.000153254	0.00198095		9.53333	2.67381e-05	0.000285082
14.35	0.000119093	0.00195894		9.56667	1.95395e-05	0.00122478
14.4	0.000146408	0.00286423		9.6	3.89979e-05	0.00224133
14.45	0.000127895	0.003986		9.63333	1.42675e-05	9.1502e-05
14.5	0.000124133	0.004235		9.66667	9.72297e-06	0.00051827
14.55	0.000132274	0.00340434		9.7	2.25972e-05	0.00113628
14.6	0.000107213	0.00285607		9.73333	3.21365e-06	0.000263353
14.65	0.000107456	0.00327535		9.76667	1.86165e-05	0.000627004
14.7	0.000128089	0.00258417		9.8	2.96721e-05	0.00106803
14.75	8.14769e-05	0.00221205		9.83333	3.92417e-05	0.000708239
14.8	0.000114934	0.00258723		9.86667	4.25208e-05	0.000668412
14.85	0.000115285	0.00268284		9.9	3.87183e-05	0.000727846
14.9	7.82325e-05	0.0020237		9.93333	2.67496e-05	0.00168513
14.95	0.000134039	0.00163854		9.96667	2.50852e-05	0.00212714
15	8.69945e-05	0.00137615		10	8.58682e-06	0.00113691
15.05	0.00010515	0.000475038		10.0333	1.32479e-05	0.000389048
15.1	0.000133998	0.00202038		10.0667	3.06874e-05	0.000747608
15.15	8.12948e-05	0.00196544		10.1	2.91398e-05	0.00153647
15.2	0.00013645	0.00230344		10.1333	3.13187e-05	0.000687091
15.25	0.000125633	0.00213237		10.1667	8.60779e-06	0.00150217
15.3	0.000100707	0.000926457		10.2	7.6577e-06	0.00114414
15.35	0.000144389	0.00204988		10.2333	2.25561e-05	0.000854862
15.4	9.55928e-05	0.000790363		10.2667	1.82932e-05	0.000389454
15.45	0.00015062	0.0013963		10.3	2.5947e-05	9.24174e-05
15.5	0.000236061	0.00126531		10.3333	3.15397e-05	0.000631062
15.55	0.000215294	0.000797034		10.3667	5.51615e-06	0.000394287
15.6	0.000221622	0.00250232		10.4	2.74852e-05	0.0014127
15.65	0.00019	0.00300175		10.4333	7.99464e-06	0.000799728
15.7	0.000184225	0.00220711		10.4667	5.83113e-05	0.000711639
15.75	0.000229268	0.00154358		10.5	5.73085e-05	0.00110489
15.8	0.000235533	0.00218302		10.5333	4.84747e-05	0.000421366
15.85	0.000193269	0.00185762		10.5667	6.90748e-05	0.00029674
15.9	9.46316e-05	0.00103847		10.6	0.000102788	0.000484123
15.95	0.000118897	0.000531269		10.6333	7.12704e-05	0.00106944
16	0.000164419	0.000683602		10.6667	1.29587e-05	0.000981266
16.05	0.000177914	0.00148784		10.7	2.80763e-05	0.000253872
16.1	0.000115766	0.00130216		10.7333	6.37709e-05	0.000512435
16.15	7.52776e-05	0.00175948		10.7667	0.000134315	0.00079537
16.2	3.31526e-05	0.00141894		10.8	7.489e-05	0.000929506
16.25	6.5345e-05	0.00157339		10.8333	3.35273e-05	0.000501384
16.3	9.72531e-06	0.000431534		10.8667	7.15222e-05	0.000327398
16.35	2.28191e-05	0.00121338		10.9	2.51934e-05	0.000548252
16.4	4.92491e-05	0.000698989		10.9333	3.34349e-05	0.000651155
16.45	4.68724e-05	0.0021469		10.9667	5.94716e-05	0.000437242
16.5	3.7548e-05	0.00194267		11	2.73647e-05	0.00150176
16.55	6.47027e-05	0.00189291		11.0333	4.86333e-05	0.00112325
16.6	2.82194e-05	0.00207723		11.0667	4.91641e-05	0.000712101
16.65	2.77717e-05	0.00165775		11.1	2.81074e-05	0.000520092
16.7	0.000129725	0.00103183		11.1333	3.59593e-05	0.000841929
16.75	0.000154807	0.00152987		11.1667	4.63459e-05	0.00177767
16.8	0.000263905	0.00141534		11.2	3.43803e-05	0.000716549
16.85	0.000289151	9.30399e-05		11.2333	3.10248e-05	0.000467591
16.9	0.000369691	0.00162213		11.2667	8.54854e-05	0.000823279
16.95	0.000285237	0.00301595		11.3	5.36242e-05	0.000682602
17	0.000261453	0.00338398		11.3333	4.13144e-05	0.000981693
17.05	0.000257655	0.00225155		11.3667	6.91959e-05	0.000516525
17.1	0.000237001	0.000944059		11.4	5.52031e-05	0.000759488
17.15	0.00017141	0.000933659		11.4333	4.85407e-05	0.000603427
17.2	4.15713e-05	0.00136987		11.4667	7.17715e-05	0.00035944
17.25	6.71654e-05	0.000673822		11.5	3.49404e-05	0.000316023
17.3	9.71796e-05	0.000652639		11.5333	1.95968e-05	0.000105715
17.35	4.09799e-05	0.00135636		11.5667	6.40918e-05	0.000680703
17.4	4.32312e-05	0.00102728		11.6	4.36115e-05	0.000502578
17.45	0.000151296	0.00102507		11.6333	4.71484e-05	0.00108407
17.5	0.000220912	0.00134612		11.6667	4.425e-05	0.00113089
17.55	0.000227012	0.00177558		11.7	0.000105514	0.00155758
17.6	0.000141201	0.0017469		11.7333	1.53811e-05	0.00118186
17.65	4.94774e-05	0.00287885		11.7667	0.000200706	0.000310512
17.7	5.2119e-05	0.00210652		11.8	0.000123052	0.000561551
17.75	8.84068e-05	0.000987235		11.8333	1.38217e-05	0.000678895
17.8	9.92485e-05	0.000740851		11.8667	0.000218195	0.000402749
17.85	3.90941e-05	0.00098356		11.9	0.000106891	0.000296096
17.9	2.44082e-05	0.00183416		11.9333	0.000295908	0.000332224
17.95	3.7647e-05	0.00180046		11.9667	0.000248082	0.000678738
18	2.48229e-05	0.00162936		12	7.84099e-05	0.000574639
18.05	2.27344e-05	0.00153749		12.0333	0.000123441	0.000278282
18.1	2.19627e-05	0.00158426		12.0667	3.80547e-05	0.00044051
18.15	4.96497e-05	0.00116634		12.1	4.30158e-05	0.00028868
18.2	7.70805e-05	0.000992486		12.1333	7.83234e-05	0.000520725
18.25	9.65075e-05	0.000882514		12.1667	4.17235e-05	7.75991e-06
18.3	9.36047e-05	0.00118313		12.2	7.68641e-05	0.000211954
18.35	0.000126371	0.00014606		12.2333	0.00010066	0.000350705
18.4	8.64876e-05	0.000245192		12.2667	0.000104218	0.000113524
18.45	7.15614e-05	0.000794314		12.3	1.38422e-05	0.000386775
18.5	6.93477e-05	0.000351863		12.3333	3.51268e-05	0.000557701
18.55	6.09578e-05	0.00125746		12.3667	4.81433e-05	0.000853571
18.6	8.9181e-06	0.00216756		12.4	5.07291e-05	0.000322395
18.65	3.26431e-05	0.00212967		12.4333	4.85675e-05	0.000726139
18.7	1.61445e-05	0.00145676		12.4667	3.3977e-05	0.000497134
18.75	9.74431e-06	0.00100658		12.5	6.22206e-06	0.000286064
18.8	2.94794e-05	0.00092831		12.5333	3.18368e-05	0.000420213
18.85	1.65914e-05	0.00119633		12.5667	3.43009e-05	0.000547346
18.9	1.86123e-05	0.0017181		12.6	5.53682e-05	0.000942389
18.95	4.09761e-05	0.00130578		12.6333	6.97949e-05	0.000704849
19	2.92142e-05	0.000517882		12.6667	3.9111e-05	0.00114117
19.05	1.75003e-05	0.0001652		12.7	3.05772e-05	0.000405445
19.1	3.04654e-05	0.000556276		12.7333	3.85307e-05	0.000644767
19.15	3.92656e-05	0.000665593		12.7667	2.65881e-05	0.000309539
19.2	7.41911e-05	0.0013624		12.8	3.51667e-05	0.000276058
19.25	5.25536e-05	0.00199225		12.8333	4.80466e-05	0.00129593
19.3	5.46643e-05	0.00177519		12.8667	3.83587e-05	0.00028142
19.35	1.36222e-05	0.00177264		12.9	4.37251e-05	0.000213253
19.4	6.46282e-05	0.000490534		12.9333	3.89152e-05	0.000370569
19.45	5.33901e-05	0.00146991		12.9667	2.8913e-05	0.000886672
19.5	7.98117e-05	0.00129934		13	1.64104e-05	0.000973909
19.55	6.58215e-05	0.00115253		13.0333	2.9141e-05	0.000491444
19.6	5.07169e-05	0.00166429		13.0667	4.58337e-05	0.000779261
19.65	6.78879e-05	0.00242727		13.1	5.43173e-05	0.00040647
19.7	4.82904e-05	0.00175185		13.1333	7.49251e-05	0.000579994
19.75	7.85317e-05	0.000693773		13.1667	9.9767e-05	0.000376382
19.8	5.21449e-05	0.000599299		13.2	0.0001051	0.000505561
19.85	1.88633e-05	7.3791e-05		13.2333	0.000109672	0.00118685
19.9	4.70403e-05	0.00169949		13.2667	0.000116082	0.000585678
19.95	1.79491e-05	0.00214827		13.3	0.000124898	0.000357933
20	3.96297e-05	0.00164637		13.3333	0.000134399	0.00105281
20.05	2.42755e-05	0.000944618		13.3667	0.000137294	0.000498978
20.1	3.48373e-05	0.00200456		13.4	0.00013868	0.000447997
20.15	4.32203e-05	0.00154828		13.4333	0.000146429	0.000534414
20.2	3.46332e-05	0.000697606		13.4667	0.000130221	0.000580121
20.25	2.214e-05	0.00113351		13.5	0.000102325	0.000151941
20.3	2.03952e-05	0.00238185		13.5333	0.00010401	0.000460155
20.35	2.8448e-05	0.00185106		13.5667	8.81135e-05	7.67281e-05
20.4	1.60071e-05	0.00129664		13.6	5.69805e-05	0.000379312
20.45	3.92325e-05	0.00107086		13.6333	4.26569e-05	0.000365623
20.5	5.08994e-06	0.00140921		13.6667	0.000121097	0.000810196
20.55	3.72196e-05	0.00194292		13.7	0.00013992	0.000355672
20.6	1.71098e-05	0.00147203		13.7333	9.33467e-05	0.000296985
20.65	1.72532e-05	0.00123934		13.7667	0.000139077	0.000853755
20.7	4.62323e-05	0.000783246		13.8	0.000256789	0.000204003
20.75	2.47368e-05	0.00104015		13.8333	0.000283998	0.000427838
20.8	3.98849e-05	0.00237091		13.8667	0.000175808	0.00045388
20.85	1.69991e-05	0.00234537		13.9	9.83114e-06	0.000804008
20.9	4.20238e-05	0.00174864		13.9333	0.000181187	0.00048781
20.95	2.7751e-05	0.00131789		13.9667	0.000279483	0.000468629
21	4.34445e-05	0.00138464		14	0.000262782	0.000923835
21.05	6.8964e-05	0.00187758		14.0333	0.000169822	0.000596424
21.1	8.05804e-05	0.000831907		14.0667	8.8716e-05	0.00060347
21.15	8.72175e-05	0.000370692		14.1	5.07868e-05	0.000482116
21.2	6.17497e-05	0.000784355		14.1333	4.40822e-05	0.000755201
21.25	0.00010586	0.000481232		14.1667	5.55728e-05	0.000591144
21.3	8.2478e-05	0.00164298		14.2	6.83667e-05	0.00056051
21.35	8.87298e-05	0.00141369		14.2333	7.749e-05	0.000250064
21.4	7.38438e-05	0.00109485		14.2667	8.51422e-05	0.000689989
21.45	5.71051e-05	0.00200135		14.3	8.40708e-05	0.000929748
21.5	0.000106502	0.00229733		14.3333	6.3986e-05	0.000328
21.55	5.6949e-05	0.00234856		14.3667	2.63009e-05	0.00025395
21.6	4.11273e-05	0.00268639		14.4	2.49251e-05	0.000735928
21.65	7.04896e-05	0.000955015		14.4333	1.50767e-05	0.000240558
21.7	3.13339e-05	0.000532877		14.4667	1.24872e-05	0.000156277
21.75	6.34553e-05	0.00151431		14.5	2.80282e-05	0.00042112
21.8	4.27572e-05	0.00191505		14.5333	4.45418e-05	0.000834652
21.85	5.05461e-05	0.0010537		14.5667	2.15263e-05	0.000503363
21.9	9.4642e-05	0.000817916		14.6	3.15912e-05	0.000565656
21.95	6.91182e-05	0.00157555		14.6333	4.73435e-05	0.00071033
22	4.81672e-05	0.00129659		14.6667	2.53446e-05	0.000297776
22.05	1.85757e-05	0.000459209		14.7	7.29085e-06	0.000834084
22.1	3.65837e-05	0.000626384		14.7333	4.30206e-05	0.000347476
22.15	6.97248e-05	0.00107845		14.7667	5.08353e-05	0.000164969
22.2	1.22327e-05	0.001334		14.8	1.51133e-05	0.00080835
22.25	8.50676e-05	0.00153638		14.8333	4.69848e-05	0.00104233
22.3	0.000111175	0.000878266		14.8667	5.1261e-05	0.00029109
22.35	0.000191461	0.000242739		14.9	2.84857e-05	0.000956536
22.4	0.000376744	0.000550112		14.9333	6.61806e-05	0.00109028
22.45	7.00454e-05	0.000603414		14.9667	0.000106057	0.000844321
22.5	8.30246e-05	0.00073069		15	9.42615e-05	0.000487276
22.55	0.000231859	0.00119142		15.0333	5.74637e-05	0.000767527
22.6	0.000131422	0.00159598		15.0667	7.62988e-05	0.000647254
22.65	0.000184691	0.000670124		15.1	8.01424e-05	0.00035943
22.7	0.000260893	0.00021948		15.1333	4.26352e-05	0.000185865
22.75	5.37556e-05	0.000535161		15.1667	1.98084e-05	0.000290759
22.8	0.000181809	0.000483414		15.2	5.65706e-05	0.000446368
22.85	0.000121633	0.000792103		15.2333	4.38875e-05	8.41441e-05
22.9	0.000190607	9.11177e-05		15.2667	4.29414e-05	0.000636645
22.95	0.000245365	0.000987651		15.3	7.70647e-05	0.000235015
23	0.000327709	0.000641074		15.3333	7.55937e-05	0.000372098
23.05	0.000275262	0.000200279		15.3667	4.56592e-05	0.000717372
23.1	0.000290754	0.00054637		15.4	3.46641e-05	0.000424532
23.15	0.000335003	0.000339764		15.4333	3.24519e-05	0.00067269
23.2	0.000226144	9.97927e-05		15.4667	5.55959e-06	0.000592615
23.25	0.000234482	0.000253926		15.5	4.60271e-05	0.000323266
23.3	0.00010953	0.00021241		15.5333	7.16814e-05	0.000532982
23.35	6.86432e-05	0.00128204		15.5667	5.91435e-05	0.000418072
23.4	6.58904e-05	0.0017273		15.6	2.14025e-05	0.000248541
23.45	7.38393e-05	0.00101058		15.6333	1.60218e-05	0.00034606
23.5	5.79949e-05	0.000682256		15.6667	2.43541e-05	0.000362227
23.55	0.000178183	0.00149598		15.7	2.18854e-05	0.000199633
23.6	0.00023731	0.00179731		15.7333	9.78777e-06	0.000469187
23.65	0.000159456	0.000590597		15.7667	6.86573e-06	0.000275933
23.7	0.000200305	0.000529867		15.8	3.21761e-05	0.000144714
23.75	0.000199758	0.000907982		15.8333	6.56629e-05	0.00013804
23.8	0.00012019	0.00138888		15.8667	6.92492e-05	0.000495856
23.85	0.000141698	0.00083169		15.9	3.85687e-05	0.000331314
23.9	0.000169169	0.000280057		15.9333	1.45733e-05	0.0003271
23.95	0.000149752	0.000890244		15.9667	4.20927e-05	0.000648709
24	0.000142034	0.00106541		16	6.54214e-05	0.000419826
24.05	0.000155956	0.000401662		16.0333	5.68871e-05	0.000844984
24.1	6.26233e-05	0.00104772		16.0667	2.9044e-05	0.000349698
24.15	8.10209e-05	0.000619964		16.1	1.80976e-05	0.000410173
24.2	0.000145032	9.77808e-06		16.1333	2.2546e-05	0.0009843
24.25	0.000167077	0.00118943		16.1667	2.90795e-05	0.000595057
24.3	0.000230192	0.00168941		16.2	3.73368e-05	0.000337447
24.35	0.000194395	0.00120797		16.2333	5.17875e-05	0.000316046
24.4	0.000198361	0.00184422		16.2667	5.5422e-05	0.000489747
24.45	0.000191335	0.000870618		16.3	4.38964e-05	0.000593778
24.5	7.21762e-05	0.000902946		16.3333	2.26061e-05	0.000223231
24.55	0.00012443	0.000969522		16.3667	1.68587e-06	0.000425103
24.6	0.000164757	0.00191617		16.4	1.10703e-05	0.000327055
24.65	6.76805e-05	0.000975597		16.4333	2.87802e-05	0.00021776
24.7	0.000153344	0.00101008		16.4667	3.18982e-05	0.000454915
24.75	5.76561e-05	0.000801535		16.5	1.74304e-05	7.46443e-05
24.8	8.70667e-05	0.00144158		16.5333	3.527e-05	0.000298729
24.85	8.50707e-05	0.000986165		16.5667	3.7999e-05	0.000404546
24.9	9.08943e-05	0.000628377		16.6	1.95674e-05	0.000351054
24.95	8.6753e-05	0.000385805		16.6333	1.0641e-05	9.5637e-05
25	6.86964e-05	0.000641322		16.6667	1.33033e-05	9.13029e-05
				16.7	2.2394e-05	0.000532431
				16.7333	5.17308e-05	0.000611547
				16.7667	5.96694e-05	0.00101567
				16.8	3.92126e-05	0.000418842
				16.8333	2.99447e-05	0.000738031
				16.8667	2.88601e-05	0.000889715
				16.9	3.69346e-05	0.000674365
				16.9333	3.65897e-05	0.00102765
				16.9667	4.62875e-05	0.000638093
				17	4.31531e-05	0.000429255
				17.0333	4.95891e-05	0.000957893
				17.0667	7.65053e-05	0.000855138
				17.1	8.98652e-05	0.00058176
				17.1333	4.73622e-05	0.000181256
				17.1667	4.51113e-05	9.62449e-05
				17.2	5.89677e-05	0.000950915
				17.2333	3.3493e-05	0.00129439
				17.2667	3.3376e-05	0.000331871
				17.3	3.99029e-05	0.000520713
				17.3333	2.72779e-05	0.000791621
				17.3667	3.3126e-06	0.000693997
				17.4	6.25852e-05	0.00024004
				17.4333	7.42085e-05	0.000136809
				17.4667	5.07392e-05	0.000313096
				17.5	4.85456e-05	0.000273344
				17.5333	5.81604e-05	0.000882715
				17.5667	2.2004e-05	0.000963429
				17.6	4.72267e-05	0.000192927
				17.6333	6.53872e-05	0.000489312
				17.6667	2.2145e-05	0.00119922
				17.7	0.000126224	0.001345
				17.7333	0.000177429	0.000677601
				17.7667	0.000119371	0.000556613
				17.8	0.00016887	0.000468199
				17.8333	6.85397e-05	0.000135218
				17.8667	3.26742e-05	0.000350881
				17.9	0.000129255	0.000164924
				17.9333	6.2289e-05	0.000612604
				17.9667	5.18782e-05	0.00104961
				18	8.40536e-05	0.00115718
				18.0333	0.000151549	0.000420413
				18.0667	0.000198114	0.00054625
				18.1	0.000150995	0.000618356
				18.1333	8.54631e-05	0.000452713
				18.1667	5.4461e-05	0.00113559
				18.2	0.000160097	0.000641295
				18.2333	0.000199594	0.000414381
				18.2667	0.000164297	7.5492e-05
				18.3	4.95864e-05	0.000301694
				18.3333	6.48147e-05	0.000562887
				18.3667	0.000155568	4.67439e-05
				18.4	7.10257e-05	0.000396458
				18.4333	3.96598e-05	0.000695511
				18.4667	8.56156e-05	0.000318763
				18.5	7.68567e-05	0.000357243
				18.5333	8.22759e-05	0.00106112
				18.5667	5.53526e-05	0.000543863
				18.6	7.29145e-05	0.000515061
				18.6333	0.000101547	0.00109132
				18.6667	6.95586e-05	7.27406e-05
				18.7	8.49052e-05	0.000149888
				18.7333	9.15288e-05	0.000193411
				18.7667	9.63231e-05	0.000247822
				18.8	6.80448e-05	0.00018187
				18.8333	6.8673e-05	0.0010041
				18.8667	7.26904e-05	0.000897475
				18.9	6.0288e-05	0.000730882
				18.9333	8.27217e-05	0.000809869
				18.9667	3.75884e-05	0.000940538
				19	2.95158e-05	0.000630211
				19.0333	2.07012e-05	0.000667074
				19.0667	4.00765e-05	0.000780799
				19.1	2.7813e-05	0.000535485
				19.1333	3.73906e-05	0.000308693
				19.1667	3.51491e-05	0.000557161
				19.2	1.58561e-05	0.000433937
				19.2333	1.82223e-05	0.000325371
				19.2667	1.26057e-05	0.000194453
				19.3	7.07294e-06	0.000259915
				19.3333	1.08153e-05	0.000292041
				19.3667	2.34037e-05	0.000562681
				19.4	1.00463e-05	0.000695395
				19.4333	1.39073e-05	0.000351798
				19.4667	1.30561e-05	0.000767914
				19.5	2.06605e-05	0.000430075
				19.5333	2.47245e-05	0.000343643
				19.5667	1.62163e-05	0.000389753
				19.6	2.64612e-05	0.000515573
				19.6333	2.6771e-05	0.000448526
				19.6667	1.57866e-05	0.000297435
				19.7	3.05551e-05	0.00023901
				19.7333	6.06683e-06	0.000393598
				19.7667	6.99567e-06	0.000164334
				19.8	2.45172e-05	0.000212822
				19.8333	3.27949e-05	0.000322917
				19.8667	3.23752e-05	0.000130185
				19.9	2.32394e-05	0.000588075
				19.9333	2.57003e-05	0.000450783
				19.9667	3.73507e-06	0.000409013
				20	3.47918e-05	0.000213905
				20.0333	3.88114e-05	0.000303102
				20.0667	4.87936e-05	0.000338968
				20.1	6.44129e-05	0.000377396
				20.1333	6.89709e-05	0.000506575
				20.1667	3.11513e-05	0.000152373
				20.2	4.94671e-05	9.26242e-05
				20.2333	6.87228e-05	0.000634318
				20.2667	8.07886e-05	0.000122105
				20.3	5.60456e-05	0.000289955
				20.3333	1.4281e-05	0.000184135
				20.3667	3.6325e-05	0.00033485
				20.4	6.52377e-05	0.00021807
				20.4333	1.65411e-05	0.000253284
				20.4667	2.83947e-05	0.000304145
				20.5	6.5793e-05	0.000118918
				20.5333	4.06305e-05	0.000443067
				20.5667	2.87446e-05	0.000111034
				20.6	5.57782e-05	5.12622e-05
				20.6333	4.19228e-05	0.000248794
				20.6667	1.79085e-05	0.000325566
				20.7	4.3136e-05	0.000241888
				20.7333	7.49074e-05	0.000276136
				20.7667	4.15501e-05	0.000375493
				20.8	1.98012e-05	0.000347167
				20.8333	2.6113e-05	2.09207e-05
				20.8667	3.62512e-05	0.000402987
				20.9	3.11585e-05	0.000304501
				20.9333	2.28142e-05	7.30013e-05
				20.9667	1.57646e-05	0.000421506
				21	6.62759e-06	0.000138112
				21.0333	2.61648e-05	0.000478271
				21.0667	1.7601e-05	9.92448e-05
				21.1	7.72565e-06	0.00018503
				21.1333	3.66962e-05	0.000240685
				21.1667	7.39775e-06	0.000446526
				21.2	3.32947e-05	0.000553767
				21.2333	2.05446e-05	0.000455956
				21.2667	3.46843e-05	0.000106982
				21.3	4.80283e-05	0.00034308
				21.3333	3.86191e-05	0.000530135
				21.3667	2.16417e-05	9.15627e-05
				21.4	4.58889e-05	0.000521073
				21.4333	2.93344e-05	0.000531285
				21.4667	3.1844e-05	0.000425473
				21.5	3.37367e-05	0.000287246
				21.5333	2.67337e-05	0.0001553
				21.5667	2.00183e-05	0.000104855
				21.6	2.48987e-05	0.000344053
				21.6333	5.31021e-05	0.000294807
				21.6667	6.8032e-05	0.000108808
				21.7	2.77127e-05	5.92331e-05
				21.7333	9.32116e-05	0.000154941
				21.7667	4.39541e-05	0.000450837
				21.8	0.000142134	0.000481342
				21.8333	9.56351e-05	0.000101349
				21.8667	7.19093e-05	0.000320987
				21.9	4.51415e-05	0.000412815
				21.9333	1.39825e-05	0.000438628
				21.9667	3.73415e-05	0.000121801
				22	2.88022e-05	0.000231984
				22.0333	5.58239e-06	0.000210095
				22.0667	5.02728e-05	0.000231117
				22.1	8.54218e-06	0.000477437
				22.1333	5.97363e-05	0.000315416
				22.1667	5.42075e-05	0.000430924
				22.2	2.23426e-05	0.000242471
				22.2333	8.51876e-06	0.000494465
				22.2667	4.26574e-05	0.000321852
				22.3	4.9305e-05	0.000577589
				22.3333	2.74379e-05	0.000220082
				22.3667	5.33892e-05	0.000801649
				22.4	3.43912e-05	0.000657597
				22.4333	8.75555e-05	0.000104674
				22.4667	5.78646e-05	0.000206514
				22.5	5.79453e-05	8.42772e-05
				22.5333	2.88504e-05	0.000186022
				22.5667	2.18924e-05	0.00037748
				22.6	3.60851e-05	0.000941615
				22.6333	2.60654e-05	0.000390572
				22.6667	3.17459e-05	0.000506761
				22.7	1.07704e-05	0.000643317
				22.7333	5.45946e-05	0.000558833
				22.7667	3.2071e-05	0.000383731
				22.8	3.59687e-05	0.000492896
				22.8333	2.5715e-05	0.000476837
				22.8667	2.42447e-05	0.000539762
				22.9	2.25428e-05	0.000547192
				22.9333	3.76808e-05	0.000668724
				22.9667	3.01987e-05	0.000440995
				23	1.96353e-05	0.00020153
				23.0333	2.33317e-05	0.000515095
				23.0667	7.91583e-06	0.000211764
				23.1	1.8076e-05	0.000180814
				23.1333	1.05456e-05	0.000117654
				23.1667	1.66006e-05	0.000300392
				23.2	1.70264e-05	0.000176483
				23.2333	1.01901e-05	0.000145218
				23.2667	1.12097e-05	0.000295271
				23.3	8.29414e-06	0.000334846
				23.3333	9.99927e-06	2.64014e-05
				23.3667	1.53964e-05	0.000225789
				23.4	1.68748e-05	0.000236135
				23.4333	2.69952e-05	0.000316116
				23.4667	2.77621e-05	0.000133662
				23.5	1.9221e-05	0.000254386
				23.5333	1.28309e-05	0.000583905
				23.5667	1.75088e-05	0.000302036
				23.6	2.37394e-05	0.000353812
				23.6333	3.23547e-05	0.000287348
				23.6667	4.09804e-05	8.47557e-05
				23.7	5.52965e-05	0.000552753
				23.7333	6.27634e-05	0.000386736
				23.7667	6.89993e-05	0.000229756
				23.8	6.70247e-05	0.000331984
				23.8333	6.23716e-05	0.000273748
				23.8667	5.57128e-05	0.000556641
				23.9	4.28754e-05	0.000594296
				23.9333	3.25465e-05	0.000193484
				23.9667	2.26923e-05	0.000456156
				24	1.65846e-05	0.000558489
				24.0333	1.47238e-05	0.000574741
				24.0667	1.37243e-05	0.000498061
				24.1	1.68707e-05	0.000238354
				24.1333	2.20358e-05	0.000232528
				24.1667	2.26541e-05	0.000653349
				24.2	1.76691e-05	0.000530048
				24.2333	1.69027e-05	0.000416749
				24.2667	1.4948e-05	0.000291176
				24.3	1.74469e-05	0.000138005
				24.3333	2.21099e-05	0.000553685
				24.3667	2.85252e-05	5.39674e-05
				24.4	3.4533e-05	0.000296316
				24.4333	2.86405e-05	0.000371111
				24.4667	2.18904e-05	0.000409912
				24.5	1.5439e-05	0.000323453
				24.5333	5.60027e-06	3.42577e-05
				24.5667	2.53832e-06	0.000497747
				24.6	1.03052e-05	0.000555008
				24.6333	1.66162e-05	0.000541854
				24.6667	1.29071e-05	0.000391612
				24.7	1.5081e-05	0.000435555
				24.7333	2.97237e-05	0.000333629
				24.7667	3.58259e-05	0.000278196
				24.8	3.54971e-05	0.000326679
				24.8333	2.05459e-05	0.000559568
				24.8667	8.6691e-06	0.000243319
				24.9	1.45803e-05	0.000297456
				24.9333	1.45892e-05	0.000358826
				24.9667	1.30093e-05	0.000384648
				25	2.02185e-05	0.000385798

## Sheet: Transient Analysis
Acceleration - KOBE								Acceleration - IMV								Acceleration-NR
TRANSIENT ANALYSIS				FFT				TRANSIENT ANALYSIS				FFT				TRANSIENT ANALYSIS				FFT
Periodic Foundation			Concrete	Periodic Foundation		Concrete		Periodic Foundation			Concrete	Periodic Foundation		Concrete		Periodic Foundation			Concrete	Periodic Foundation		Concrete
	Top	Bottom	Top		Top	Top			Top	Bottom	Top		Top	Top			Top	Bottom	Top		Top	Top
Time	Acc			Freq	Fourier Amplitude (g)			Time	Acc			Freq	Fourier Amplitude (g)			Time	Acc			Freq	Fourier Amplitude (g)
0.02	0.000973657	0	4.9628e-06	0.05	0.000783538	0.00200568		0.02	0.000973657	0.00030581	-0.00119118	0.0333333	0.000718889	0.00257189		0.02	0.000709307	0.00576871	0.00379211	0.1	0.00049436	0.0102963
0.04	0.000973657	0	4.9628e-06	0.1	0.000328383	0.00234719		0.04	0.000973657	0.00030581	-0.00119118	0.0666667	0.000340517	0.00271873		0.04	0.000709307	0.00576871	0.00379211	0.2	0.000141756	0.0018459
0.06	0.0022049	1.3967e-05	-4.95211e-06	0.15	0.000461894	0.00146584		0.06	0.0022049	0.00333396	-0.00843031	0.1	0.000344549	0.00253119		0.06	0.00245355	0.00470382	0.00521782	0.3	0.00089335	0.00994977
0.08	0.00367654	2.85454e-05	1.04132e-05	0.2	0.00016558	0.00561334		0.08	0.00367654	0.00594418	-0.0104494	0.133333	0.000555304	0.00371945		0.08	0.00405547	0.00345154	0.00404356	0.4	0.00725508	0.0283517
0.1	0.00504621	3.22707e-05	2.50859e-05	0.25	0.00080786	0.00489572		0.1	0.00504621	0.00367821	-0.00954141	0.166667	0.000641494	0.00239339		0.1	0.00440089	0.00293139	0.00280282	0.5	0.0158084	0.0578683
0.12	0.00504286	2.9224e-05	2.65525e-05	0.3	0.00181542	0.00999884		0.12	0.00504286	0.00276862	-0.00923018	0.2	0.000692397	0.00249781		0.12	0.0048808	0.00572561	0.0027735	0.6	0.00889166	0.0379561
0.14	0.00576844	2.86336e-05	2.67519e-05	0.35	0.000863315	0.00405278		0.14	0.00576844	0.00481705	-0.0115428	0.233333	0.00114937	0.000773504		0.14	0.00619223	0.0111888	0.00644011	0.7	0.0143393	0.049662
0.16	0.00684585	2.88089e-05	2.61769e-05	0.4	0.00251952	0.00922194		0.16	0.00684585	0.00733861	-0.0135058	0.266667	0.000780266	0.00302757		0.16	0.0074567	0.0142732	0.0103629	0.8	0.0267028	0.0717517
0.18	0.00858146	2.86815e-05	2.94246e-05	0.45	0.000931671	0.00332783		0.18	0.00858146	0.00550678	-0.0131147	0.3	0.000827211	0.00258824		0.18	0.00870805	0.0115008	0.0138242	0.9	0.0118518	0.0238073
0.2	0.00936071	2.87255e-05	2.95432e-05	0.5	0.00257461	0.00879738		0.2	0.00936071	0.00504662	-0.011857	0.333333	0.00189761	0.000293057		0.2	0.00955421	0.00407964	0.0120835	1	0.00573127	0.0422812
0.22	0.0101122	2.873e-05	3.20117e-05	0.55	0.0024726	0.0130306		0.22	0.0101122	0.00785269	-0.00968627	0.366667	0.00157083	0.00779811		0.22	0.0104223	-0.00488168	0.00317525	1.1	0.0121028	0.0254161
0.24	0.010917	2.72262e-05	2.44456e-05	0.6	0.00479274	0.0189521		0.24	0.010917	0.0121725	-0.0104757	0.4	0.000913287	0.0102607		0.24	0.0121286	-0.00852639	-0.00604143	1.2	0.00780424	0.017461
0.26	0.0121575	2.71706e-06	1.159e-05	0.65	0.00305713	0.0180657		0.26	0.0121575	0.0122325	-0.0123423	0.433333	0.000921635	0.00283591		0.26	0.0131837	-0.00291119	-0.00708208	1.3	0.00259479	0.0192264
0.28	0.0130058	6.67994e-09	-2.78779e-06	0.7	0.00977967	0.0163527		0.28	0.0130059	0.00800493	-0.0164677	0.466667	0.0018697	0.00615063		0.28	0.0135321	0.00130922	-0.00121216	1.4	0.0044914	0.0289501
0.3	0.0134084	-5.48585e-07	1.08467e-06	0.75	0.00909272	0.0293722		0.3	0.0134084	0.00829074	-0.0190566	0.5	0.00253956	0.00429481		0.3	0.0141134	-0.000117706	7.62075e-05	1.5	0.00129324	0.00984136
0.32	0.0134915	4.47144e-07	-4.40389e-07	0.8	0.0143191	0.0306643		0.32	0.0134915	0.0118484	-0.0181785	0.533333	0.00195343	0.00480556		0.32	0.0142069	0.00148376	0.00148826	1.6	0.00184482	0.0288236
0.34	0.0123574	-1.85295e-07	-3.06117e-07	0.85	0.008401	0.0343732		0.34	0.0123574	0.00578809	-0.0162623	0.566667	0.000784941	0.00668117		0.34	0.0127343	0.004355	0.00153773	1.7	0.000852812	0.0143875
0.36	0.0114861	-1.28008e-08	5.23718e-08	0.9	0.00769049	0.0159629		0.36	0.0114861	0.0127314	-0.012083	0.6	0.000869733	0.00655897		0.36	0.0115992	0.00479814	0.00156093	1.8	0.000813594	0.0321419
0.38	0.0100114	4.24555e-08	6.09532e-08	0.95	0.00441346	0.00937142		0.38	0.0100115	0.0185298	-0.00978762	0.633333	0.000515083	0.00394624		0.38	0.00874127	0.00520238	0.00567572	1.9	0.00439243	0.033081
0.4	0.00774332	-3.09295e-08	8.60413e-08	1	0.00957835	0.0268116		0.4	0.0077434	0.0234647	-0.0102416	0.666667	0.00239875	0.00189861		0.4	0.00625732	0.00555373	0.00652318	2	0.0024679	0.049562
0.42	0.00357956	1.10115e-08	5.53358e-06	1.05	0.0116968	0.0359877		0.42	0.00357974	0.0140138	-0.0117309	0.7	0.00314919	0.00775504		0.42	0.00337423	0.00626004	0.00973051	2.1	0.00318843	0.0671113
0.44	0.00148742	1.59606e-05	2.30466e-05	1.1	0.00960349	0.0318161		0.44	0.00148772	0.00147381	-0.0117309	0.733333	0.00408115	0.00633198		0.44	0.000908369	0.00686413	0.00618398	2.2	0.00506005	0.0194855
0.46	-0.000413747	2.70166e-05	2.30466e-05	1.15	0.00564885	0.0249725		0.46	-0.000413298	-0.00849441	-0.0165231	0.766667	0.000696724	0.00544617		0.46	-0.0010372	-0.00245831	-0.00243598	2.3	0.00796178	0.0547896
0.48	-0.00231934	2.98338e-05	2.30466e-05	1.2	0.00569312	0.0408078		0.48	-0.00231866	-0.0148958	-0.0186362	0.8	0.00250388	0.00380078		0.48	-0.00267462	-0.0103043	-0.00515879	2.4	0.00613273	0.0293009
0.5	-0.00333382	2.84013e-05	2.99912e-05	1.25	0.00663435	0.0529388		0.5	-0.00333272	-0.00931284	-0.0186362	0.833333	0.00346321	0.00783889		0.5	-0.00281013	-0.0068177	-0.00793549	2.5	0.0145551	0.0524694
0.52	-0.0030311	4.33596e-05	5.74218e-05	1.3	0.00127971	0.0301149		0.52	-0.0030296	-0.00213448	0.00270891	0.866667	0.00170082	0.00970916		0.52	-0.00292236	-0.00393028	0.00137886	2.6	0.0107049	0.050781
0.54	-0.00212301	5.56905e-05	5.74218e-05	1.35	0.00200093	0.00236083		0.54	-0.00212106	0.00407892	0.00344149	0.9	0.00369	0.00423561		0.54	-0.00067226	0.00160772	0.00539549	2.7	0.00448244	0.0312071
0.56	5.54566e-05	5.84788e-05	5.74218e-05	1.4	0.00256222	0.0298028		0.56	5.80409e-05	0.00808309	0.0023039	0.933333	0.00136973	0.00885993		0.56	0.0011613	0.00612053	0.00416071	2.8	0.00171507	0.0303771
0.58	0.00371898	3.46374e-05	5.06172e-05	1.45	0.00200283	0.0523786		0.58	0.00372232	0.0116876	-0.0013054	0.966667	0.000786171	0.00702317		0.58	0.00437705	-0.00219651	0.00180079	2.9	0.00129468	0.0442803
0.6	0.0061193	2.93393e-05	1.66258e-05	1.5	0.00188332	0.0545188		0.6	0.00612317	0.0138796	-0.0013054	1	0.00057927	0.00522445		0.6	0.00695545	-0.00886513	-0.016995	3	0.00348709	0.0328358
0.62	0.00823292	2.35916e-05	1.66258e-05	1.55	0.00131673	0.0462592		0.62	0.00823724	0.0133816	-0.0175976	1.03333	0.00119945	0.00533303		0.62	0.00895961	-0.0136087	-0.016995	3.1	0.00240654	0.0470681
0.64	0.0102113	3.09685e-06	1.66258e-05	1.6	0.000332458	0.0162832		0.64	0.010216	0.00350335	-0.0330964	1.06667	0.00182758	0.00737499		0.64	0.0105407	-0.017351	-0.016995	3.2	0.00188451	0.0417833
0.66	0.0111195	-4.83558e-07	1.03514e-05	1.65	0.000685058	0.0194172		0.66	0.0111239	0.00214121	-0.0330964	1.1	0.00139805	0.0104343		0.66	0.0105661	-0.00437453	-0.00955138	3.3	0.00150031	0.030606
0.68	0.0110026	-1.26928e-05	-3.10659e-05	1.7	0.00058118	0.0085302		0.68	0.0110061	0.00433558	-0.0248537	1.13333	0.000804168	0.00429292		0.68	0.0105858	0.00569779	-0.00248787	3.4	0.00117023	0.0428224
0.7	0.010342	-2.60496e-05	-3.10659e-05	1.75	0.00195719	0.00867048		0.7	0.0103443	0.00751953	-0.0226003	1.16667	0.000224249	0.0130933		0.7	0.00871604	0.0216152	-0.00248787	3.5	0.00101424	0.0228583
0.72	0.00814105	-3.00429e-05	-3.10659e-05	1.8	0.00246789	0.010798		0.72	0.00814012	0.0103336	-0.02213	1.2	0.000224061	0.0170462		0.72	0.00728814	0.0337708	1.79579e-05	3.6	0.000931045	0.01808
0.74	0.00553998	-2.86046e-05	-2.65494e-05	1.85	0.000360486	0.0297933		0.74	0.00553428	0.0119577	-0.0145103	1.23333	0.000472741	0.00297195		0.74	0.00417483	0.0155507	0.00647497	3.7	0.000849982	0.00697242
0.76	0.0033525	-1.74678e-05	1.58197e-05	1.9	0.00218608	0.0283199		0.76	0.00334137	0.0081568	-0.0145103	1.26667	0.000215846	0.00707906		0.76	0.00183575	0.0018617	0.00647497	3.8	0.000782139	0.0147066
0.78	0.00120521	-6.64896e-07	1.58197e-05	1.95	0.00145625	0.0410329		0.78	0.0011876	0.00116824	-0.00480164	1.3	0.000442379	0.0101244		0.78	-0.000976704	-0.0147945	0.00104615	3.9	0.000801008	0.0124537
0.8	-0.00141657	2.72075e-05	1.58197e-05	2	0.00200716	0.0245737		0.8	-0.00144669	-0.0134277	0.0148236	1.33333	0.000447071	0.00227995		0.8	-0.00305548	-0.0271055	-0.00382511	4	0.00131966	0.00740573
0.82	-0.0029136	2.87575e-05	1.85773e-05	2.05	0.00297794	0.00823022		0.82	-0.00295693	-0.0384677	0.0148236	1.36667	0.000194783	0.00285413		0.82	-0.00488782	0.00529529	-0.00382511	4.1	0.00017746	0.0107154
0.84	-0.00421645	2.90131e-05	6.09535e-05	2.1	0.00593063	0.0259773		0.84	-0.00427359	-0.0532432	0.0148236	1.4	0.000221205	0.00185403		0.84	-0.00622015	0.0288544	0.00346596	4.2	0.000329507	0.0141732
0.86	-0.00547707	2.92081e-05	6.09535e-05	2.15	0.00589962	0.0336397		0.86	-0.00554961	-0.0617531	0.0148236	1.43333	0.00016832	0.00709655		0.86	-0.00718936	0.00280742	0.00558818	4.3	0.000332293	0.00179529
0.88	-0.00689633	5.48347e-05	6.09535e-05	2.2	0.0044543	0.0323264		0.88	-0.00699697	-0.0512759	0.0148236	1.46667	0.000282672	0.0101307		0.88	-0.0078826	-0.0158231	0.00570079	4.4	0.000353881	0.00439827
0.9	-0.00730516	3.96742e-05	5.97618e-05	2.25	0.00575713	0.0280425		0.9	-0.00742918	-0.0430108	0.0366542	1.5	0.000239117	0.0193614		0.9	-0.00853093	-0.00439937	0.0106982	4.5	0.000355289	0.00364994
0.92	-0.0077204	3.07473e-05	1.48818e-05	2.3	0.00401789	0.0354585		0.92	-0.00786849	-0.0420319	0.0397264	1.53333	0.000360348	0.00690681		0.92	-0.00898709	0.00363812	0.0106982	4.6	0.000345845	0.0174103
0.94	-0.00817126	2.71781e-05	1.48818e-05	2.35	0.00474575	0.0311772		0.94	-0.00834582	-0.0479865	0.0397264	1.56667	0.000382139	0.00868204		0.94	-0.00940487	0.0118395	0.00681175	4.7	0.000308288	0.0189448
0.96	-0.00883952	3.80533e-06	1.48818e-05	2.4	0.00271052	0.0103219		0.96	-0.00905686	-0.0544025	0.0397264	1.6	0.000376969	0.0132428		0.96	-0.009694	0.0175152	-0.00372154	4.8	0.00029888	0.00396647
0.98	-0.00887613	3.69174e-07	1.48818e-05	2.45	0.00185231	0.00365822		0.98	-0.00912351	-0.0522382	0.0394587	1.63333	0.00037375	0.00187752		0.98	-0.00981767	0.00380268	-0.00372154	4.9	0.000314608	0.00936067
1	-0.00897265	-8.13727e-07	-6.89356e-06	2.5	0.00169354	0.0120174		1	-0.00925805	-0.0508145	0.037364	1.66667	0.000151446	0.00755084		1	-0.00990184	-0.00553105	-0.00372154	5	0.000308084	0.0131453
1.02	-0.00918304	5.90923e-07	-7.09942e-06	2.55	0.00127782	0.0236601		1.02	-0.00952174	-0.0505919	0.037364	1.7	0.000586138	0.00632728		1.02	-0.010362	-0.00437436	-0.00372154	5.1	0.000273266	0.00474573
1.04	-0.00918304	5.90923e-07	-7.09942e-06	2.6	0.000685789	0.0322556		1.04	-0.00952174	-0.0505919	0.037364	1.73333	0.000796417	0.00845693		1.04	-0.01067	-0.00360002	-0.00372154	5.2	0.000251329	0.0121966
1.06	-0.00990092	1.15135e-07	-7.09942e-06	2.65	0.00177292	0.0325067		1.06	-0.0102769	-0.0487949	0.037364	1.76667	0.00165942	0.009332		1.06	-0.0115476	0.0117972	0.00723206	5.3	0.000264829	0.00491622
1.08	-0.0104117	-2.23364e-07	2.49858e-05	2.7	0.00213828	0.0108611		1.08	-0.0108142	-0.0475164	0.0419094	1.8	0.00118465	0.00738521		1.08	-0.0121254	0.0219344	0.0106064	5.4	0.000274783	0.00303097
1.1	-0.0109575	3.88095e-06	2.64835e-05	2.75	0.00161471	0.00731959		1.1	-0.0113685	-0.0445604	0.0503482	1.83333	0.0010064	0.0116497		1.1	-0.0134728	0.0183984	0.0106064	5.5	0.000250445	0.00292711
1.12	-0.0139125	2.60998e-05	2.64835e-05	2.8	0.000554824	0.0156064		1.12	-0.0143694	-0.0285581	0.0503482	1.86667	0.000325836	0.00887922		1.12	-0.0143452	0.016109	0.00637899	5.6	0.000212444	0.00975223
1.14	-0.0139125	2.60998e-05	2.64835e-05	2.85	0.000939758	0.0247608		1.14	-0.0143694	-0.0285581	0.0503482	1.9	0.000976769	0.0108365		1.14	-0.0162257	-0.0142505	-0.0178663	5.7	0.000207475	0.00534224
1.16	-0.0165769	2.87878e-05	3.16525e-05	2.9	0.00225672	0.03498		1.16	-0.0170287	-0.0183757	0.0503482	1.93333	0.00150435	0.00887137		1.16	-0.017423	-0.0335792	-0.0178663	5.8	0.000228488	0.00425876
1.18	-0.0175747	2.97945e-05	3.21009e-05	2.95	0.00220438	0.0335938		1.18	-0.0180246	-0.0145625	0.0101793	1.96667	0.00151064	0.00495038		1.18	-0.0185949	-0.0313677	-0.0178663	5.9	0.000231746	0.00222037
1.2	-0.0185702	3.11251e-05	3.21009e-05	3	0.000541402	0.0330898		1.2	-0.0185342	-0.011684	-0.0181073	2	0.000534121	0.00751631		1.2	-0.0193286	-0.0299832	-0.0301936	6	0.000204237	0.00166474
1.22	-0.0209023	3.42423e-05	3.21009e-05	3.05	0.000274985	0.0286265		1.22	-0.0197278	-0.00494057	-0.0181073	2.03333	0.000804295	0.00299811		1.22	-0.0185103	0.00492873	-0.0316544	6.1	0.00018222	0.00314204
1.24	-0.0204006	3.36618e-05	3.21009e-05	3.1	0.000238798	0.0187086		1.24	-0.0193914	0.00259974	-0.038549	2.06667	0.00255306	0.00524451		1.24	-0.0180066	0.0264173	-0.0119505	6.2	0.000193232	0.0041871
1.26	-0.0164867	2.91327e-05	3.21009e-05	3.15	0.000169951	0.0200911		1.26	-0.0173822	0.047634	-0.0669355	2.1	0.00363481	0.00323603		1.26	-0.0150582	0.0430106	0.038894	6.3	0.000206583	0.00424388
1.28	-0.0164867	2.91327e-05	3.21009e-05	3.2	0.000305855	0.0185601		1.28	-0.0173822	0.047634	-0.0669355	2.13333	0.00166888	0.00879108		1.28	-0.013274	0.0530518	0.038894	6.4	0.000191225	0.00349236
1.3	-0.0115574	4.08255e-06	3.21009e-05	3.25	0.000167405	0.0070832		1.3	-0.0121595	-0.00309259	-0.0257437	2.16667	0.000995593	0.0025088		1.3	-0.00871615	0.00861767	0.0178662	6.5	0.00016678	0.00599056
1.32	-0.0111754	2.14122e-06	8.65892e-06	3.3	0.000143065	0.00628758		1.32	-0.0120944	-0.0037252	0.00567245	2.2	0.00204504	0.0120448		1.32	-0.00600472	-0.017816	0.00725132	6.6	0.000168461	0.00773884
1.34	-0.00491131	-1.56797e-07	4.51262e-06	3.35	9.8072e-05	0.00678189		1.34	-0.00545158	-0.0784422	0.00567245	2.23333	0.00218364	0.0120645		1.34	-0.0011829	-0.00841694	-0.00102537	6.7	0.000187889	0.00296621
1.36	-0.00273931	-9.5361e-07	4.51262e-06	3.4	0.000200873	0.00508656		1.36	-0.0041097	-0.0935354	0.0309615	2.26667	0.00188124	0.00516791		1.36	0.00163683	-0.00292048	-0.01934	6.8	0.00018757	0.00366384
1.38	0.000543151	-2.21686e-07	4.51262e-06	3.45	0.000245378	0.00376493		1.38	0.000650362	-0.104108	0.0409929	2.3	0.00150139	0.00190886		1.38	0.00534586	0.00687379	-0.0108338	6.9	0.000163205	0.00424557
1.4	0.00315388	3.60456e-07	4.51262e-06	3.5	3.63793e-05	0.00197212		1.4	0.00292968	-0.109171	0.0409929	2.33333	0.000984207	0.00816964		1.4	0.00747783	0.0125036	0.0114655	7	0.000151362	0.00213171
1.42	0.00538377	6.0897e-08	4.51262e-06	3.55	8.24616e-05	0.00507525		1.42	0.00494072	-0.102522	0.0915906	2.36667	0.00153976	0.00253146		1.42	0.00966455	0.0233539	0.0134848	7.1	0.000167393	0.00100755
1.44	0.00693333	-1.47268e-07	4.51262e-06	3.6	0.000152847	0.00709968		1.44	0.0067936	-0.0963967	0.0995103	2.4	0.000225433	0.00280886		1.44	0.0108999	0.0294838	0.0198444	7.2	0.000159233	0.00720178
1.46	0.00848998	1.61857e-05	4.51262e-06	3.65	8.96905e-05	0.0114769		1.46	0.00841952	-0.102374	0.0997999	2.43333	0.000287081	0.00616814		1.46	0.0118724	0.0338012	0.0225092	7.3	0.000187051	0.00413661
1.48	0.0094319	2.60687e-05	1.89161e-05	3.7	0.000142801	0.0144584		1.48	0.00959546	-0.106698	0.121236	2.46667	0.000101345	0.00407026		1.48	0.0124123	0.0361983	0.0327887	7.4	0.000178886	0.00701931
1.5	0.0105218	2.85212e-05	2.29965e-05	3.75	3.35777e-05	0.0132545		1.5	0.0109514	-0.112482	0.121236	2.5	0.000579148	0.00515762		1.5	0.0131843	0.0156066	0.0297401	7.5	0.000144243	0.00601299
1.52	0.0110932	2.98072e-05	2.29965e-05	3.8	0.00016401	0.0120875		1.52	0.0117137	-0.115734	0.116228	2.53333	0.000667115	0.00713578		1.52	0.0136055	0.00437184	0.0149332	7.6	0.000155503	0.0036857
1.54	0.0121062	2.87547e-05	2.29965e-05	3.85	0.000213677	0.0107544		1.54	0.0130951	-0.0944862	0.0903249	2.56667	0.000813493	0.0038432		1.54	0.0147646	-0.0202741	0.00962967	7.7	0.000157601	0.00504488
1.56	0.0125634	2.82798e-05	2.29965e-05	3.9	0.00045668	0.00644051		1.56	0.0136872	-0.0853787	0.0903249	2.6	0.000786284	0.00529845		1.56	0.015386	-0.0334868	-0.024176	7.8	0.000135232	0.00560669
1.58	0.0139646	2.87304e-05	2.29965e-05	3.95	0.000280732	0.00888601		1.58	0.0156933	-0.0504336	0.0909575	2.63333	0.000582875	0.00482888		1.58	0.0164822	-0.0119681	-0.0211388	7.9	0.000124014	0.00255867
1.6	0.014504	2.89038e-05	2.29965e-05	4	4.25199e-05	0.00640225		1.6	0.0163274	-0.0393867	0.092361	2.66667	0.000833071	0.00419303		1.6	0.0170596	-0.000633839	0.00605118	8	0.000137889	0.0058453
1.62	0.0161093	9.07314e-06	2.29965e-05	4.05	6.55805e-05	0.00702516		1.62	0.0185694	-0.00131223	0.092361	2.7	0.000882783	0.00556237		1.62	0.017857	0.0315104	0.0074026	8.1	0.000144544	0.00683353
1.64	0.01663	2.64029e-06	1.32657e-05	4.1	1.37524e-05	0.0049659		1.64	0.0190628	0.00706584	0.0839868	2.73333	0.000753574	0.00471823		1.64	0.0182696	0.0481434	0.0267313	8.2	0.000128098	0.00331765
1.66	0.0171082	-2.90573e-07	9.26764e-06	4.15	5.29882e-05	0.00592992		1.66	0.0202262	0.0485168	0.0447862	2.76667	0.000837247	0.00214906		1.66	0.0184624	0.00909321	0.0266191	8.3	0.000108324	0.00300894
1.68	0.0172367	-1.07872e-06	9.26764e-06	4.2	1.81873e-05	0.00611873		1.68	0.0203856	0.0541972	-0.0313103	2.8	0.0010074	0.0022014		1.68	0.0185604	-0.0107558	0.0230192	8.4	0.000118608	0.00428143
1.7	0.0167958	1.68876e-07	9.26764e-06	4.25	5.21777e-05	0.00583187		1.7	0.0204454	0.0983525	-0.180501	2.83333	0.000975556	0.00581059		1.7	0.0175909	0.0287692	0.0230192	8.5	0.000140509	0.00343248
1.72	0.0166998	4.40719e-07	9.26764e-06	4.3	3.16526e-05	0.00374326		1.72	0.0204492	0.101205	-0.209135	2.86667	0.000744593	0.00284938		1.72	0.0171068	0.0485021	0.0310453	8.6	0.000140887	0.00123837
1.74	0.0155907	-8.94892e-08	9.26764e-06	4.35	2.41458e-05	0.00060337		1.74	0.0197473	0.140293	-0.192755	2.9	0.000361514	0.00279528		1.74	0.0155864	0.0149707	0.0310849	8.7	0.000118226	0.000862428
1.76	0.0154012	-1.8006e-07	9.26764e-06	4.4	5.29587e-05	0.00697773		1.76	0.0196674	0.138577	-0.189684	2.93333	0.000239293	0.00330574		1.76	0.0148409	-0.00147017	0.0222439	8.8	0.000105239	0.00291886
1.78	0.013953	2.31175e-05	9.26764e-06	4.45	0.000101271	0.0074706		1.78	0.0184026	0.110664	-0.181835	2.96667	0.000393203	0.00214714		1.78	0.013825	0.0118297	0.0218752	8.9	0.000118069	0.00121321
1.8	0.0137687	2.60821e-05	1.63364e-05	4.5	0.000103682	0.00743294		1.8	0.0182489	0.108797	-0.179514	3	0.000395258	0.00115433		1.8	0.0133358	0.0182333	-0.00192082	9	0.000130525	0.00452757
1.82	0.012508	2.95046e-05	2.03417e-05	4.55	3.10216e-05	0.00606758		1.82	0.017109	0.0949443	-0.172231	3.03333	0.000251947	0.00218293		1.82	0.0128493	0.00156519	-0.00385492	9.1	0.000123397	0.00312796
1.84	0.0123986	2.98017e-05	2.03417e-05	4.6	5.38517e-05	0.00253841		1.84	0.017063	0.0924193	-0.168916	3.06667	9.69191e-05	0.00594535		1.84	0.0126193	-0.00631474	-0.00385492	9.2	0.000109819	0.00318627
1.86	0.0124138	2.83532e-05	2.03417e-05	4.65	3.87459e-05	0.00494901		1.86	0.0168517	0.0808105	-0.168916	3.1	9.36319e-05	0.00642669		1.86	0.0124826	0.00163108	-0.00385492	9.3	0.000115286	0.00396322
1.88	0.0124145	2.8282e-05	2.03417e-05	4.7	2.13925e-05	0.00979837		1.88	0.0169494	0.0584771	-0.168916	3.13333	9.02714e-05	0.00302114		1.88	0.0124191	0.00531896	-0.0264621	9.4	0.000126731	0.00661012
1.9	0.0132088	2.88943e-05	2.03417e-05	4.75	3.90941e-05	0.00769681		1.9	0.0172616	-0.0128351	-0.138254	3.16667	3.13612e-05	0.00509703		1.9	0.0124611	-0.0146783	-0.0303093	9.5	0.000119931	0.00384346
1.92	0.0132217	2.83996e-05	2.03417e-05	4.8	2.39766e-05	0.00184267		1.92	0.0171921	-0.0569698	-0.109735	3.2	9.9966e-05	0.00416291		1.92	0.0124802	-0.0237892	-0.0303093	9.6	9.95546e-05	0.00329458
1.94	0.0133139	2.64067e-06	2.03417e-05	4.85	5.60616e-06	0.00298217		1.94	0.0170285	-0.160777	-0.0475466	3.23333	0.000148808	0.00853367		1.94	0.0117236	-0.022386	-0.0303093	9.7	9.40698e-05	0.00209738
1.96	0.0132489	2.4466e-06	1.49312e-05	4.9	2.70251e-05	0.00514034		1.96	0.0165014	-0.163021	-0.0150013	3.26667	0.00014247	0.00490198		1.96	0.0113853	-0.0217585	-0.0357914	9.8	0.000109259	0.00697019
1.98	0.0120687	-1.07887e-06	1.08137e-05	4.95	3.00468e-05	0.00524228		1.98	0.0155566	-0.167041	0.0280068	3.3	8.70295e-05	0.00150697		1.98	0.00891317	-0.0313418	-0.037299	9.9	0.000116756	0.010852
2	0.01184	-9.49413e-07	1.08137e-05	5	4.55026e-06	0.00426388		2	0.01439	-0.155261	0.0571087	3.33333	5.89658e-05	0.00334538		2	0.00782827	-0.0355473	-0.037299	10	0.000105063	0.00569182
2.02	0.00938423	4.40781e-07	1.08137e-05	5.05	2.10568e-05	0.00398945		2.02	0.0127656	-0.138859	0.0990085	3.36667	7.61762e-05	0.00353935		2.02	0.00380977	0.0174945	-0.037299	10.1	9.02377e-05	0.00649118
2.04	0.00881504	3.44159e-06	1.08137e-05	5.1	2.51373e-05	0.000320591		2.04	0.0104953	-0.131381	0.144284	3.4	4.64146e-05	0.00595635		2.04	0.00207934	0.0403351	-0.046099	10.2	9.51328e-05	0.00357233
2.06	0.0045687	2.58285e-05	1.08137e-05	5.15	8.28338e-06	0.00270997		2.06	0.0080143	-0.123209	0.190777	3.43333	8.12878e-05	0.00262581		2.06	-0.00295359	-0.0144761	-0.0496229	10.3	0.000106544	0.0061145
2.08	0.00355346	2.64449e-05	1.08137e-05	5.2	3.81806e-05	0.00366632		2.08	0.00434663	-0.113595	0.25104	3.46667	0.0001412	0.00395007		2.08	-0.00507988	-0.0376325	-0.0496229	10.4	0.000103258	0.00783504
2.1	-0.00214538	2.99053e-05	1.08137e-05	5.25	1.24753e-05	0.00274166		2.1	0.00119281	-0.105328	0.256355	3.5	5.65249e-05	0.00127002		2.1	-0.010872	0.00533125	-0.0496229	10.5	8.91367e-05	0.00122105
2.12	-0.00352184	2.95985e-05	2.57758e-06	5.3	2.75646e-05	0.00434598		2.12	-0.00352559	-0.087626	0.281179	3.53333	6.39276e-05	0.00288155		2.12	-0.0132724	0.0231366	-0.0428767	10.6	8.65218e-05	0.00412832
2.14	-0.00961707	2.82397e-05	-5.74491e-06	5.35	3.47491e-05	0.00378824		2.14	-0.0067041	-0.0757012	0.338953	3.56667	8.7995e-05	0.00265736		2.14	-0.0191016	0.0213495	-0.0157531	10.7	9.73007e-05	0.00647969
2.16	-0.0112613	2.83875e-05	-5.74491e-06	5.4	7.80386e-06	0.00344812		2.16	-0.0122119	-0.0352119	0.338953	3.6	0.000105112	0.00266694		2.16	-0.021471	0.020623	-0.0157531	10.8	9.97928e-05	0.00346426
2.18	-0.0171858	2.89202e-05	-5.74491e-06	5.45	4.19618e-05	0.0022935		2.18	-0.0150831	-0.0141049	0.320398	3.63333	8.16409e-05	0.00587818		2.18	-0.0259787	0.0284555	-0.0157531	10.9	8.74797e-05	0.00511652
2.2	-0.0189526	2.2342e-05	-5.74491e-06	5.5	1.53226e-05	0.00322079		2.2	-0.021138	0.0627677	0.234617	3.66667	1.48055e-05	0.00772105		2.2	-0.0277754	0.0315775	-0.0157531	11	7.71057e-05	0.00717242
2.22	-0.0242458	2.6336e-06	-5.74491e-06	5.55	1.79975e-05	0.0038437		2.22	-0.0235259	0.0930841	0.0468558	3.7	4.52592e-05	0.00562118		2.22	-0.0300398	0.011912	-0.0237606	11.1	8.50979e-05	0.00337155
2.24	-0.0255843	1.58282e-06	-5.74491e-06	5.6	3.64397e-05	0.0050711		2.24	-0.0288212	0.0702838	-0.192111	3.73333	9.77743e-05	0.00248082		2.24	-0.0309247	0.00422629	-0.0274547	11.2	9.60077e-05	0.00709687
2.26	-0.0289709	-1.07598e-06	-5.74491e-06	5.65	1.10321e-05	0.00143578		2.26	-0.030341	0.0637402	-0.224412	3.76667	0.000110377	0.000770154		2.26	-0.0305447	0.00926784	-0.0274547	11.3	9.28984e-05	0.00280325
2.28	-0.0292073	-5.96643e-07	-2.47064e-06	5.7	1.66699e-05	0.0056363		2.28	-0.0330955	0.00289954	-0.184219	3.8	0.000101029	0.00343807		2.28	-0.0303992	0.0111994	-0.0274547	11.4	8.02476e-05	0.00621359
2.3	-0.0297182	4.39602e-07	1.92448e-06	5.75	2.69319e-05	0.00651056		2.3	-0.0336326	-0.00896268	-0.118986	3.83333	0.000135078	0.00517172		2.3	-0.0271197	0.0121026	-0.0585075	11.5	7.71165e-05	0.00466864
2.32	-0.028713	9.30772e-06	1.92448e-06	5.8	1.10279e-05	0.000355489		2.32	-0.033308	-0.0673817	-0.0444518	3.86667	0.00013914	0.000688304		2.32	-0.0258883	0.0124418	-0.0672831	11.6	8.62994e-05	0.00248364
2.34	-0.0268402	2.5829e-05	1.92448e-06	5.85	2.98926e-05	0.00270955		2.34	-0.0332706	-0.0741135	-0.0444518	3.9	0.000164249	0.00462125		2.34	-0.0206128	0.00790113	-0.0672831	11.7	8.98792e-05	0.0053563
2.36	-0.0249025	1.74443e-05	1.92448e-06	5.9	1.39866e-05	0.00149144		2.36	-0.0305039	-0.0371911	0.0285477	3.93333	0.000111934	0.00390776		2.36	-0.0186714	0.00623023	-0.033888	11.8	8.2498e-05	0.00351457
2.38	-0.0217716	3.89655e-06	1.92448e-06	5.95	1.07514e-05	0.00169907		2.38	-0.0303096	-0.0342975	0.0438643	3.96667	0.000119533	0.00486415		2.38	-0.0135459	0.0886262	0.0585063	11.9	7.67752e-05	0.00290135
2.4	-0.0193608	1.61712e-06	1.92448e-06	6	2.88592e-05	0.00266375		2.4	-0.0261915	0.0388124	0.0688001	4	0.000113718	0.00293031		2.4	-0.0116979	0.118334	0.0645617	12	8.29341e-05	0.00517067
2.42	-0.0159669	-1.59197e-06	1.92448e-06	6.05	9.41538e-06	0.00387307		2.42	-0.0258985	0.0436848	0.103121	4.03333	8.32655e-05	0.00463219		2.42	-0.00808283	0.0260834	0.0796506	12.1	8.92105e-05	0.000782332
2.44	-0.0138049	-5.86661e-07	1.92448e-06	6.1	1.44909e-05	0.00116558		2.44	-0.0223452	0.102771	0.0995406	4.06667	7.18728e-05	0.00556832		2.44	-0.00680608	-0.00649756	0.0273934	12.2	8.4786e-05	0.00640985
2.46	-0.0111445	6.50414e-07	1.92448e-06	6.15	2.25324e-05	0.00168943		2.46	-0.0220448	0.101291	-0.134888	4.1	1.69255e-05	0.00258553		2.46	-0.00441651	-0.0613449	-0.0172537	12.3	7.58266e-05	0.00530363
2.48	-0.00973176	1.27282e-05	1.92448e-06	6.2	6.21986e-06	0.00279825		2.48	-0.0201368	0.0918888	-0.134888	4.13333	1.83055e-05	0.00141028		2.48	-0.00358997	-0.0803164	-0.0579774	12.4	7.74841e-05	0.00456098
2.5	-0.00820946	2.57428e-05	1.92448e-06	6.25	3.23569e-05	0.00262751		2.5	-0.0198412	0.0844736	-0.198394	4.16667	2.18519e-05	0.00251157		2.5	-0.00151723	-0.0138657	-0.0663877	12.5	8.69648e-05	0.00554987
2.52	-0.00691789	2.79018e-05	1.92448e-06	6.3	3.01496e-05	0.00495061		2.52	-0.0186277	0.0540274	-0.23912	4.2	3.69444e-05	0.00231683		2.52	-0.000815222	0.00864031	-0.018128	12.6	8.94995e-05	0.00420937
2.54	-0.00569836	2.99403e-05	1.92448e-06	6.35	1.56389e-05	0.00446813		2.54	-0.0178926	0.0372123	-0.134867	4.23333	3.06142e-05	0.00561146		2.54	0.00193901	0.0544761	0.00351277	12.7	8.23722e-05	0.00422535
2.56	-0.00349721	2.90016e-05	1.92448e-06	6.4	3.4213e-05	0.00353482		2.56	-0.0157528	-0.0117374	-0.0594828	4.26667	4.44538e-05	0.00261013		2.56	0.00285219	0.0696733	0.0545152	12.8	7.70674e-05	0.00522212
2.58	-0.00167694	2.82254e-05	1.92448e-06	6.45	3.51106e-05	0.00242357		2.58	-0.0142827	-0.0284499	-0.0445001	4.3	6.60632e-06	0.00285252		2.58	0.00697465	0.0219357	0.0482866	12.9	8.14694e-05	0.00524096
2.6	0.00148776	2.8632e-05	1.22128e-06	6.5	2.86393e-05	0.00253586		2.6	-0.0110936	-0.0647052	-0.0323119	4.33333	4.04033e-05	0.00234439		2.6	0.00831241	0.00644463	0.00833832	13	8.66326e-05	0.00549695
2.62	0.00377596	2.8926e-05	-5.34279e-07	6.55	3.42383e-05	0.00136323		2.62	-0.00903385	-0.0443865	-0.0823033	4.36667	1.85381e-05	0.00454983		2.62	0.0129646	-0.0354366	-0.000498262	13.1	8.47612e-05	0.00348266
2.64	0.00725662	1.27973e-05	-5.34279e-07	6.6	3.23873e-05	0.0033612		2.64	-0.00560608	-0.0105733	-0.12799	4.4	3.77715e-05	0.00552302		2.64	0.0144418	-0.0487348	-0.0238869	13.2	8.11998e-05	0.00620113
2.66	0.00945049	2.63121e-06	-5.34279e-07	6.65	1.42028e-05	0.00142548		2.66	-0.00332247	0.0175226	-0.128368	4.43333	3.13513e-05	0.00278845		2.66	0.0174905	-0.0314585	-0.0373496	13.3	8.38047e-05	0.00423562
2.68	0.0124882	2.35533e-07	-5.34279e-07	6.7	2.60708e-05	0.00141501		2.68	-0.00035872	0.0539866	-0.128756	4.46667	3.03704e-06	0.00261516		2.68	0.0184375	-0.0260922	-0.0278448	13.4	8.82893e-05	0.00561622
2.7	0.0141499	-1.07501e-06	-5.34279e-07	6.75	1.87593e-05	0.00301004		2.7	0.00132829	0.0781428	-0.114454	4.5	1.01119e-05	0.0036797		2.7	0.0187436	0.00932196	-0.0220818	13.5	8.63956e-05	0.00689575
2.72	0.0156029	-4.62418e-08	-5.34279e-07	6.8	4.96907e-05	0.00399852		2.72	0.00304919	0.102784	-0.0979746	4.53333	3.07032e-05	0.00370225		2.72	0.0188366	0.0200801	0.0451288	13.6	8.03714e-05	0.00397029
2.74	0.0162886	4.39203e-07	-5.34279e-07	6.85	3.9306e-05	0.000984065		2.74	0.00315691	0.0651048	-0.0772321	4.56667	4.82654e-05	0.00274728		2.74	0.0170557	0.0321615	0.0565675	13.7	7.98015e-05	0.00444135
2.76	0.0154066	1.85275e-05	-5.34279e-07	6.9	3.64422e-05	0.00395378		2.76	0.00324333	0.0348763	-0.0503686	4.6	3.81905e-05	0.00213103		2.76	0.0165268	0.0357498	0.0353419	13.8	8.54704e-05	0.00359361
2.78	0.0150505	2.58291e-05	-5.34279e-07	6.95	4.30596e-05	0.00522235		2.78	0.00185097	0.0203468	-0.035985	4.63333	3.90372e-05	0.00119164		2.78	0.0138134	-0.0195025	0.00692933	13.9	8.80003e-05	0.00424031
2.8	0.0126697	2.88674e-05	-5.34279e-07	7	1.711e-05	0.00307074		2.8	0.000978216	0.0112394	-0.0150092	4.66667	5.08277e-05	0.00236514		2.8	0.0130257	-0.0355436	-0.0170425	14	8.40881e-05	0.00333017
2.82	0.0118567	2.9905e-05	-5.34279e-07	7.05	4.04886e-05	0.00141452		2.82	-0.000809211	0.0503845	-0.00973729	4.7	2.63291e-05	0.002424		2.82	0.010674	-0.0243425	-0.0383522	14.1	7.97447e-05	0.00316376
2.84	0.00945841	2.86087e-05	-5.34279e-07	7.1	2.39516e-05	0.0023345		2.84	-0.00167166	0.0692724	-0.00105692	4.73333	5.79986e-06	0.00250496		2.84	0.0100068	-0.0211648	-0.0364074	14.2	8.06205e-05	0.0058327
2.86	0.00877582	2.82398e-05	-5.34279e-07	7.15	3.57351e-05	0.00431773		2.86	-0.00298636	0.126152	-0.0276292	4.76667	1.35384e-05	0.00206496		2.86	0.00939913	-0.0345838	-0.0257726	14.3	8.30738e-05	0.00189907
2.88	0.00706748	2.87919e-05	-5.34279e-07	7.2	1.9697e-05	0.00137963		2.88	-0.0034619	0.146726	-0.0772112	4.8	2.18071e-05	0.00386834		2.88	0.00923072	-0.0383027	-0.0245661	14.4	8.27412e-05	0.00471404
2.9	0.00667054	2.89201e-05	-5.34279e-07	7.25	1.80732e-05	0.00324494		2.9	-0.00363905	0.145999	-0.0772112	4.83333	5.42073e-06	0.00538248		2.9	0.010534	-0.0157846	-0.0237687	14.5	8.1611e-05	0.00252332
2.92	0.00612923	6.72202e-06	-5.34279e-07	7.3	3.46295e-05	0.00213366		2.92	-0.00368495	0.14581	-0.0772112	4.86667	1.30103e-05	0.00393182		2.92	0.0108867	-0.00969015	-0.0118642	14.6	8.27889e-05	0.00411225
2.94	0.00602953	2.63362e-06	-5.34279e-07	7.35	3.68949e-05	0.00408421		2.94	-0.00171993	0.0900398	-0.0670056	4.9	7.1354e-06	0.00284367		2.94	0.0129862	0.0401069	0.0112179	14.7	8.337e-05	0.0058314
2.96	0.00728953	-6.21487e-07	-5.34279e-07	7.4	8.32008e-06	0.00295196		2.96	-0.00138409	0.0805081	-0.0421486	4.93333	2.95747e-05	0.00538625		2.96	0.0135409	0.0532644	0.0492235	14.8	7.99849e-05	0.00480912
2.98	0.00746546	-1.07599e-06	-5.34279e-07	7.45	2.88911e-05	0.0025028		2.98	0.00307627	0.0393682	-0.0421486	4.96667	2.32207e-05	0.00534149		2.98	0.0155654	0.0473701	0.0492235	14.9	7.52129e-05	0.00560969
3	0.0102066	-2.33766e-05	-5.34279e-07	7.5	2.12641e-05	0.00206743		3	0.00349663	0.035491	-0.0421486	5	2.23933e-06	0.00147857		3	0.0160875	0.0458502	0.0515743	15	7.46851e-05	0.00418639
3.02	0.010476	-2.5569e-05	-5.34279e-07	7.55	3.69883e-05	0.00344908		3.02	0.00952166	0.0615222	-0.00904221	5.03333	4.28884e-06	0.00127515		3.02	0.0173378	0.0622532	0.0702061	15.1	7.74951e-05	0.00208719
3.04	0.0134469	-2.97604e-05	-5.34279e-07	7.6	2.38885e-05	0.00172834		3.04	0.00988865	0.0623279	0.00947788	5.06667	1.08302e-05	0.00236191		3.04	0.0176523	0.0663796	0.0702061	15.2	7.8426e-05	0.00386348
3.06	0.0136248	-3.00113e-05	-5.34279e-07	7.65	4.9123e-05	0.00109954		3.06	0.0157749	0.0652895	0.00947788	5.1	8.71745e-06	0.00355663		3.06	0.0167278	0.0208315	0.0702061	15.3	7.62075e-05	0.00137519
3.08	0.0157375	2.25566e-05	-5.34279e-07	7.7	2.23298e-05	0.00431208		3.08	0.0161872	0.0640716	-0.000401036	5.13333	3.69824e-05	0.0014221		3.08	0.016501	0.00965713	0.053341	15.4	7.4195e-05	0.00177145
3.1	0.0157878	2.38866e-05	-5.34279e-07	7.75	3.58488e-05	0.00447769		3.1	0.0201905	0.0522469	-0.00748477	5.16667	5.21097e-05	0.00115252		3.1	0.0123651	0.0284064	0.0502762	15.5	7.3815e-05	0.000813989
3.12	0.0157314	3.07256e-05	-5.34279e-07	7.8	5.37673e-05	0.00195618		3.12	0.0202606	0.0518915	-0.00748477	5.2	3.52223e-05	0.00272469		3.12	0.011376	0.0328905	0.0502762	15.6	7.35851e-05	0.00223819
3.14	0.0155707	3.06056e-05	-5.34279e-07	7.85	2.41419e-05	0.00428424		3.14	0.0206484	0.0499271	0.019122	5.23333	1.90057e-05	0.00400073		3.14	0.00453356	0.0122353	0.0279281	15.7	7.34714e-05	0.00311956
3.16	0.0119542	2.79046e-05	-5.34279e-07	7.9	3.28069e-05	0.00241068		3.16	0.0196001	0.0531828	0.0433384	5.26667	3.0379e-05	0.00343833		3.16	0.00293896	0.0074217	0.0117721	15.8	7.57081e-05	0.00499872
3.18	0.0113893	2.79916e-05	-5.34279e-07	7.95	2.82788e-05	0.00164515		3.18	0.0157283	0.0652085	0.0686367	5.3	3.87039e-05	0.00136225		3.18	-0.00517075	-0.0062426	0.0117721	15.9	7.84761e-05	0.00330511
3.2	0.00447811	2.90571e-05	-5.34279e-07	8	4.09811e-05	0.000706833		3.2	0.0131753	0.0595146	0.100992	5.33333	1.51071e-05	0.00258374		3.2	-0.00701161	-0.00934432	0.0149936	16	7.67286e-05	0.00211897
3.22	0.00349029	2.9006e-05	-5.34279e-07	8.05	4.3825e-05	0.00138086		3.22	0.00637292	0.0443426	0.108545	5.36667	2.08235e-05	0.00165825		3.22	-0.0144506	0.0186307	0.0220123	16.1	6.99635e-05	0.00311801
3.24	-0.00462072	2.85862e-05	-4.2093e-07	8.1	3.46057e-05	0.00275154		3.24	0.00256737	0.0172282	0.0632771	5.4	2.62151e-05	0.00121845		3.24	-0.0160946	0.0248132	0.0220123	16.2	6.57486e-05	0.00157361
3.26	-0.00579052	2.86135e-05	2.67996e-05	8.15	4.58629e-05	0.00229672		3.26	-0.00506481	-0.037151	0.0248065	5.43333	1.49047e-05	0.00193489		3.26	-0.0204424	0.0122757	0.0204199	16.3	6.84484e-05	0.00288796
3.28	-0.0128834	2.87786e-05	2.67996e-05	8.2	3.9266e-05	0.0031248		3.28	-0.00937885	-0.0255254	0.0458703	5.46667	1.94105e-05	0.00260551		3.28	-0.0213774	0.00957932	-0.0106304	16.4	7.37556e-05	0.00222278
3.3	-0.0138408	2.87649e-05	2.67996e-05	8.25	4.28303e-06	0.00179202		3.3	-0.0160545	-0.00753578	0.0550869	5.5	4.55863e-05	0.000871061		3.3	-0.0212175	-0.051452	-0.0106304	16.5	7.53128e-05	0.00255699
3.32	-0.0183675	2.87e-05	2.67996e-05	8.3	4.50834e-05	0.0021432		3.32	-0.0196652	0.0161745	0.115566	5.53333	4.9687e-05	0.000575149		3.32	-0.0211841	-0.0642191	-0.0106304	16.6	7.47138e-05	0.00196085
3.34	-0.0186402	2.33072e-05	2.67996e-05	8.35	2.78301e-05	0.00191411		3.34	-0.024036	0.0448755	0.139952	5.56667	3.03685e-05	0.00288092		3.34	-0.0174038	-0.138553	-0.121638	16.7	7.54396e-05	0.000995592
3.36	-0.0196812	2.72356e-06	2.67996e-05	8.4	3.84502e-05	0.00272369		3.36	-0.0257377	0.063522	0.185645	5.6	2.47751e-05	0.00216339		3.36	-0.016635	-0.15367	-0.152409	16.8	7.57945e-05	0.000222364
3.38	-0.0190267	-4.45754e-06	2.67996e-05	8.45	4.82809e-05	0.00140371		3.38	-0.0273582	0.0812785	0.0908576	5.63333	3.54077e-05	0.00117574		3.38	-0.0112816	-0.211677	-0.152409	16.9	7.16099e-05	0.00171909
3.4	-0.0169609	-2.71213e-05	2.67996e-05	8.5	2.16949e-05	0.000728246		3.4	-0.0269082	0.0574126	-0.0431583	5.66667	3.44755e-05	0.00173291		3.4	-0.0102238	-0.223139	-0.20949	17	6.97604e-05	0.00208219
3.42	-0.015661	-2.77386e-05	2.67996e-05	8.55	4.24053e-05	0.00252306		3.42	-0.0265716	0.0395591	-0.0985299	5.7	8.40979e-06	0.0017442		3.42	-0.00502933	-0.286548	-0.262784	17.1	7.59702e-05	0.00510525
3.44	-0.0122102	-2.93771e-05	2.67996e-05	8.6	1.70007e-05	0.00253025		3.44	-0.0246378	0.0385332	-0.0390044	5.73333	1.54156e-05	0.00175012		3.44	-0.00403254	-0.298716	-0.262784	17.2	8.50938e-05	0.0034442
3.46	-0.0107635	-1.3144e-05	2.67996e-05	8.65	3.48238e-05	0.00122906		3.46	-0.0235112	0.0379356	0.00476861	5.76667	2.49484e-05	0.00225524		3.46	-0.000249822	-0.337595	-0.319566	17.3	8.49514e-05	0.00471676
3.48	-0.00749234	2.35616e-05	2.67996e-05	8.7	3.25519e-05	0.000632103		3.48	-0.0207724	0.0670799	0.0181728	5.8	3.57639e-05	0.00187933		3.48	0.000454671	-0.344836	-0.324732	17.4	7.5015e-05	0.00244353
3.5	-0.00618816	2.60308e-05	2.67996e-05	8.75	1.19582e-05	0.00089987		3.5	-0.0195518	0.0800681	-0.0469428	5.83333	4.27526e-05	0.000279529		3.5	0.00247334	-0.355458	-0.340036	17.5	6.85792e-05	0.00469782
3.52	-0.00365257	3.08314e-05	2.67996e-05	8.8	1.68644e-05	0.000794701		3.52	-0.0166348	0.0535566	-0.13527	5.86667	4.79649e-05	0.000830447		3.52	0.00283799	-0.357377	-0.373154	17.6	7.41265e-05	0.00444579
3.54	-0.00264358	2.97246e-05	2.67996e-05	8.85	1.43334e-05	0.00121051		3.54	-0.0156706	0.044793	-0.116984	5.9	3.66061e-05	0.00262157		3.54	0.00404382	-0.379739	-0.373154	17.7	8.13057e-05	0.000417279
3.56	-0.000945045	2.78613e-05	2.67996e-05	8.9	7.46443e-06	0.0016103		3.56	-0.0132445	-0.0261679	-0.0969628	5.93333	3.59807e-05	0.00114406		3.56	0.00425495	-0.383655	-0.38207	17.8	8.80913e-05	0.00268931
3.58	-0.000228591	2.83536e-05	2.67996e-05	8.95	1.1738e-05	0.00351176		3.58	-0.0126806	-0.0426619	-0.0912187	5.96667	2.52527e-05	0.00441358		3.58	0.00563964	-0.410402	-0.385615	17.9	7.15366e-05	0.00293917
3.6	0.000821035	2.90748e-05	2.67996e-05	9	9.13113e-06	0.00194594		3.6	-0.0107875	-0.0837324	-0.0819907	6	6.61495e-06	0.00323339		3.6	0.00587447	-0.414938	-0.394533	18	6.73785e-05	0.000631466
3.62	0.00155832	1.74477e-05	2.67996e-05	9.05	1.54618e-05	0.00172164		3.62	-0.0105078	-0.0898024	-0.0294327	6.03333	1.99117e-05	0.00250204		3.62	0.00718949	-0.477217	-0.463193	18.1	8.4521e-05	0.00166996
3.64	0.0025017	2.57044e-06	2.67996e-05	9.1	2.44078e-05	0.00277183		3.64	-0.00882068	-0.0864447	-0.0287007	6.06667	5.04442e-05	0.00331132		3.64	0.00740535	-0.48744	-0.463193	18.2	7.49909e-05	0.00102939
3.66	0.00339578	-1.14056e-05	2.67996e-05	9.15	2.17021e-05	0.00145604		3.66	-0.00869578	-0.0861961	-0.0205696	6.1	4.79556e-05	0.00089818		3.66	0.00781433	-0.472881	-0.463193	18.3	6.18357e-05	0.000572247
3.68	0.00439714	-2.70587e-05	2.67996e-05	9.2	1.60581e-05	0.00169608		3.68	-0.00767693	-0.0718397	-0.0205977	6.13333	3.64738e-05	0.0017031		3.68	0.00787925	-0.470569	-0.463193	18.4	6.78789e-05	0.000864104
3.7	0.00496232	-0.000107003	2.67996e-05	9.25	3.86292e-05	0.000935226		3.7	-0.00769518	-0.0705952	-0.0223454	6.16667	4.4802e-05	0.000462718		3.7	0.00685924	-0.447697	-0.463193	18.5	8.40564e-05	0.00208539
3.72	0.00551695	-0.000185454	2.67996e-05	9.3	2.55921e-05	0.00134235		3.72	-0.00821151	-0.0497788	-0.0223454	6.2	5.32147e-05	0.00208282		3.72	0.00670277	-0.444188	-0.252827	18.6	8.63785e-05	0.00107794
3.74	0.00517165	-0.000267201	-1.73076e-06	9.35	3.58732e-05	0.000637356		3.74	-0.00844027	-0.0482983	0.0168869	6.23333	4.87622e-05	0.00110136		3.74	0.00403916	-0.196785	-0.232998	18.7	6.90256e-05	0.00126314
3.76	0.00487481	-0.000337478	-9.63443e-05	9.4	4.99769e-05	0.00153507		3.76	-0.0102803	-0.03639	0.0189931	6.26667	4.15739e-05	0.000387769		3.76	0.00364466	-0.160143	-0.232998	18.8	5.26339e-05	0.00222027
3.78	0.00349184	-0.000343263	-9.63443e-05	9.45	2.39016e-05	0.00187848		3.78	-0.0107604	-0.032588	0.0518146	6.3	3.80132e-05	0.00186234		3.78	-5.32568e-05	0.230298	0.00381579	18.9	6.61616e-05	0.00147633
3.8	0.00245168	-0.000347613	-9.63443e-05	9.5	6.18529e-05	0.000722386		3.8	-0.0130975	-0.0140791	0.0561938	6.33333	1.97546e-05	0.00164588		3.8	-0.000581531	0.286076	0.337159	19	8.26286e-05	0.00377958
3.82	0.000285218	-0.000250898	-9.63443e-05	9.55	3.7202e-05	0.00238111		3.82	-0.0136458	-0.0143126	0.00812993	6.36667	1.60627e-05	0.0015808		3.82	-0.00348318	0.525407	0.337159	19.1	8.1358e-05	0.00428461
3.84	-0.00113667	-0.000187421	-9.63443e-05	9.6	4.73539e-05	0.00164884		3.84	-0.0154789	-0.0150932	-0.00274308	6.4	9.23963e-06	0.00144337		3.84	-0.00388261	0.558353	0.417041	19.2	7.03131e-05	0.00316242
3.86	-0.00340354	-0.000140769	-9.63443e-05	9.65	6.43252e-05	0.00264376		3.86	-0.0155435	-0.029196	-0.00274308	6.43333	2.63921e-05	0.00156319		3.86	-0.00434986	0.658857	0.636693	19.3	7.39577e-05	0.00319446
3.88	-0.00469668	-0.000114157	-9.63443e-05	9.7	3.9617e-05	0.00165238		3.88	-0.0157016	-0.0637099	-0.00274308	6.46667	3.30542e-05	0.00291931		3.88	-0.00441177	0.672174	0.636693	19.4	8.66079e-05	0.003631
3.9	-0.005962	-0.000637445	-9.63443e-05	9.75	6.51177e-05	0.00107342		3.9	-0.0145155	-0.0526945	0.0276929	6.5	4.40528e-05	0.00206563		3.9	-0.00235118	0.605207	0.623335	19.5	8.32009e-05	0.00313334
3.92	-0.00658586	-0.000895448	-9.63443e-05	9.8	5.9182e-05	0.00152772		3.92	-0.0123119	-0.0322299	0.0418859	6.53333	3.03916e-05	0.00291819		3.92	-0.00208867	0.596676	0.523514	19.6	6.11724e-05	0.00327378
3.94	-0.00611267	-0.00101231	-9.63443e-05	9.85	4.45899e-05	0.000996667		3.94	-0.00948627	-0.0130914	0.0418859	6.56667	2.16648e-05	0.00164631		3.94	0.00154222	0.55937	0.523514	19.7	6.05729e-05	0.00458915
3.96	-0.00591256	-0.00106174	-9.63443e-05	9.9	8.002e-05	0.000155485		3.96	-0.005416	0.0144779	0.0418859	6.6	2.39796e-05	0.00275796		3.96	0.00198641	0.554806	0.523514	19.8	9.41429e-05	0.00509695
3.98	-0.00395114	-0.00109042	-3.98231e-05	9.95	5.28947e-05	0.00109354		3.98	-0.00123038	-0.0152955	0.166231	6.63333	4.21608e-05	0.00269492		3.98	0.0058434	-0.251762	-0.168643	19.9	0.000111769	0.00177594
4	-0.00324685	-0.00110072	0.000528295	10	7.38055e-05	0.00191781		4	0.00349742	-0.0489255	0.17117	6.66667	2.73839e-05	0.00226095		4	0.00629589	-0.346387	-0.190516	20	9.39195e-05	0.00384067
4.02	-0.000568094	0.000157917	0.000528295	10.05	8.02604e-05	0.00137967		4.02	0.00832949	-0.0304686	0.17117	6.7	2.20782e-05	0.00290472		4.02	0.00883366	-0.525612	-0.190516	20.1	5.21134e-05	0.00427637
4.04	0.000237442	0.000536405	0.000528295	10.1	3.70247e-05	0.00100655		4.04	0.0126245	-0.014063	0.109987	6.73333	2.33743e-05	0.0010633		4.04	0.00911877	-0.545747	-0.528308	20.2	6.29089e-05	0.00404155
4.06	0.00286927	-9.1723e-06	0.000528295	10.15	8.8984e-05	0.000878902		4.06	0.0170746	0.00623714	0.0714638	6.76667	2.92657e-05	0.00257803		4.06	0.00946297	-0.385923	-0.602102	20.3	0.000108613	0.00448588
4.08	0.00351975	-0.000144017	-0.00163472	10.2	3.81397e-05	0.000599311		4.08	0.0201766	0.0203874	0.0714638	6.8	2.13902e-05	0.00335317		4.08	0.00949994	-0.368755	-0.602102	20.4	0.000127621	0.003116
4.1	0.00525321	-0.00218455	-0.00193035	10.25	6.12607e-05	0.00128513		4.1	0.0230045	0.0328603	0.0520734	6.83333	4.1383e-05	0.00222723		4.1	0.00809257	-0.110747	-0.109125	20.5	0.000112982	0.00387824
4.12	0.00559617	-0.00258825	-0.00193035	10.3	6.22507e-05	0.00130503		4.12	0.0245333	0.0396034	-0.00157882	6.86667	3.93399e-05	0.000116025		4.12	0.00794826	-0.084292	-0.102587	20.6	9.89754e-05	0.00190607
4.14	0.00565631	-0.000872256	-0.00193035	10.35	4.1184e-05	0.000315141		4.14	0.0247974	0.0446704	-0.00157882	6.9	6.40671e-06	0.000908648		4.14	0.00585301	0.314112	0.0979176	20.7	0.000118346	0.00175164
4.16	0.00566547	-0.000610947	-0.00166094	10.4	7.55084e-05	0.000640763		4.16	0.0249059	0.0467508	0.0155588	6.93333	5.92015e-06	0.000232822		4.16	0.00564832	0.353034	0.224307	20.8	0.00013703	0.00419229
4.18	0.00383724	-0.000306913	-0.00152766	10.45	3.11301e-05	0.000393892		4.18	0.0223788	-0.0516746	0.0520816	6.96667	3.33357e-05	0.00142592		4.18	0.00400619	0.60295	0.358399	20.9	0.000108402	0.00225391
4.2	0.00363604	-0.000273453	-0.00152766	10.5	8.05658e-05	0.00241339		4.2	0.0216186	-0.0812802	0.0520816	7	3.22644e-05	0.00202209		4.2	0.00385365	0.626167	0.783457	21	8.33988e-05	0.003099
4.22	0.000302328	0.0027553	-0.00152766	10.55	6.86152e-05	0.00212093		4.22	0.0168487	-0.074071	0.0764864	7.03333	1.02785e-05	0.000164284		4.22	0.0041702	0.811487	0.783457	21.1	9.57499e-05	0.00396716
4.24	6.62593e-05	0.00296977	-0.000929814	10.6	4.22784e-05	0.000738016		4.24	0.015862	-0.0725797	0.117461	7.06667	2.33593e-05	0.00119136		4.24	0.0041981	0.827821	0.738102	21.2	0.000324401	0.00208116
4.26	-0.00381151	-0.00474536	-0.000847809	10.65	6.92818e-05	0.00140757		4.26	0.0104266	0.00955219	0.117461	7.1	1.59697e-05	0.00318885		4.26	0.00786396	0.618825	0.7311	21.3	0.000185994	0.00444483
4.28	-0.00394433	-0.00500962	-0.00170989	10.7	4.41258e-05	0.00128479		4.28	0.00974402	0.0198662	0.1392	7.13333	2.43532e-05	0.0031958		4.28	0.00816978	0.60139	0.652913	21.4	0.000142073	0.00197747
4.3	-0.00660229	-0.00411933	-0.00361052	10.75	5.31938e-05	0.0008817		4.3	0.00814708	0.100324	0.16835	7.16667	1.39413e-05	0.00176795		4.3	0.0151578	0.491446	0.572414	21.5	1.11175e-05	0.00436645
4.32	-0.0065857	-0.00405681	-0.00361052	10.8	6.81984e-05	0.00150828		4.32	0.00805996	0.104714	0.16835	7.2	2.42638e-05	0.00116305		4.32	0.0157081	0.482788	0.55453	21.6	0.000151866	0.00257224
4.34	-0.00608972	-0.00222219	-0.00317558	10.85	3.5636e-05	0.000988355		4.34	0.00805996	0.104714	0.15193	7.23333	3.45588e-05	0.00160838		4.34	0.0241278	0.398551	0.422333	21.7	0.000291081	0.00230534
4.36	-0.00582237	-0.00212298	-0.00302647	10.9	6.73308e-05	0.00133044		4.36	0.00864199	0.101788	0.134218	7.26667	4.38475e-05	0.00224734		4.36	0.0247518	0.392308	0.422333	21.8	0.000353859	0.00289692
4.38	-0.00203397	-0.000717159	-0.00182215	10.95	6.13603e-05	0.00179655		4.38	0.0166271	0.0616517	0.134218	7.3	3.31346e-05	0.000520233		4.38	0.0314303	0.0600439	0.189525	21.9	0.000352338	0.00170036
4.4	-0.00146476	-0.00104908	-0.000961981	11	4.34989e-05	0.000765652		4.4	0.0166271	0.0616517	0.0608322	7.33333	4.69495e-05	0.00128064		4.4	0.0318945	0.0369453	0.110098	22	0.000297374	0.00256881
4.42	0.00371961	-0.0040722	-0.00140505	11.05	8.29007e-05	0.00103002		4.42	0.0166271	0.0616517	-0.00295363	7.36667	5.52702e-05	0.002774		4.42	0.0334096	-0.258362	-0.0200236	22.1	0.000329567	0.00357652
4.44	0.00589427	-0.00491642	-0.0071914	11.1	3.85197e-05	0.00237907		4.44	0.0189316	0.0654168	-0.0429148	7.4	5.20988e-05	0.00168641		4.44	0.033508	-0.277546	-0.239625	22.2	0.000397644	0.00165854
4.46	0.00830758	-0.00585328	-0.00752861	11.15	8.36405e-05	0.00236495		4.46	0.0289106	0.0817205	-0.0611118	7.43333	5.52361e-05	0.00145846		4.46	0.0279365	-0.100643	-0.239625	22.3	0.000244595	0.00196195
4.48	0.010428	0.00231258	-0.000148584	11.2	7.92774e-05	0.00181215		4.48	0.0289106	0.0817205	-0.0618287	7.46667	7.81217e-05	0.00364852		4.48	0.0275998	-0.0899501	-0.0912511	22.4	0.000147445	0.00154034
4.5	0.0105506	0.00403599	0.00371845	11.25	4.79425e-05	0.00169314		4.5	0.0289106	0.0817205	-0.135769	7.5	8.89202e-05	0.00224164		4.5	0.0160994	0.100982	-0.0910314	22.5	0.00020394	0.000579556
4.52	0.00967019	0.00497642	0.00591823	11.3	8.45738e-05	0.00214875		4.52	0.0288833	0.0313783	-0.20814	7.53333	8.36141e-05	0.00249154		4.52	0.0154558	0.111668	0.081968	22.6	0.000719732	0.00163423
4.54	0.00701052	0.00969489	0.00884912	11.35	4.18053e-05	0.00268405		4.54	0.0288217	-0.0821122	-0.236319	7.56667	0.00016439	0.00246306		4.54	0.00174522	0.225512	0.185779	22.7	0.00102189	0.00150297
4.56	0.00523127	0.0128514	0.0125103	11.4	9.86612e-05	0.00159737		4.56	0.0288217	-0.0821122	-0.198843	7.6	0.000114069	0.00182806		4.56	0.00103879	0.231378	0.169031	22.8	0.000918539	0.00253896
4.58	-0.000786908	0.00947275	0.00923256	11.45	0.000104482	0.00200238		4.58	0.0288217	-0.0821122	-0.136289	7.63333	9.69193e-05	0.00211874		4.58	-0.0109454	0.125	0.119165	22.9	0.000979286	0.00425793
4.6	-0.00291328	0.00754324	0.00922659	11.5	4.7981e-05	0.00129712		4.6	0.018256	-0.103353	-0.0782454	7.66667	7.75636e-05	0.0016535		4.6	-0.0115101	0.119987	0.119165	23	0.000523584	0.000921851
4.62	-0.00657805	0.00411515	0.00414497	11.55	8.90259e-05	0.0018404		4.62	0.0161439	-0.107599	-0.0782454	7.7	0.000112506	0.001367		4.62	-0.0196245	-0.0231105	0.0159778	23.1	0.000454565	0.00191991
4.64	-0.00889407	-0.00588749	-0.00298926	11.6	0.000102483	0.00243291		4.64	0.0161439	-0.107599	0.0423295	7.73333	2.20195e-05	0.00185749		4.64	-0.0199714	-0.0292283	0.00162312	23.2	0.000306034	0.00245398
4.66	-0.00977254	-0.00886113	-0.00310594	11.65	8.06207e-05	0.00301141		4.66	0.010743	-0.10966	0.0737951	7.76667	0.000108962	0.000525043		4.66	-0.024578	-0.0451289	-0.0617126	23.3	0.000656105	0.000928644
4.68	-0.00974637	-0.00131609	-0.00425731	11.7	0.000134315	0.00067725		4.68	0.00112137	-0.113332	0.12601	7.8	0.000154762	0.00422999		4.68	-0.024755	-0.0457399	-0.123962	23.4	0.000381869	0.00196878
4.7	-0.00821773	0.000628953	-0.000102805	11.75	8.65688e-05	0.0019274		4.7	0.00112137	-0.113332	0.159972	7.83333	0.000335693	0.00282927		4.7	-0.0283019	-0.123939	-0.123962	23.5	0.000453572	0.00051014
4.72	-0.00652458	0.00278332	0.00270067	11.8	0.000132975	0.000936555		4.72	0.00112137	-0.113332	0.120407	7.86667	0.000480089	0.00248564		4.72	-0.028423	-0.126607	-0.123962	23.6	0.000449024	0.00138692
4.74	-0.00197645	0.00388259	-0.00403525	11.85	0.000146029	0.00267166		4.74	-0.00107991	-0.0444935	0.0654931	7.9	0.000287824	0.00278756		4.74	-0.0339138	-0.071057	-0.123962	23.7	0.000112736	0.00259572
4.76	0.000169499	0.00657851	0.000654379	11.9	7.59121e-05	0.000604494		4.76	-0.00136414	-0.035605	0.046938	7.93333	0.000240087	0.00174755		4.76	-0.0340778	-0.0693979	0.0488641	23.8	0.000270094	0.0014323
4.78	0.00479724	0.0152141	0.00494629	11.95	0.00020107	0.00128601		4.78	-0.00136414	-0.035605	-0.0146108	7.96667	0.000180346	0.00305799		4.78	-0.0432544	0.158312	0.104273	23.9	0.000303818	0.00239523
4.8	0.00781853	0.0274363	0.023226	12	0.000111196	0.00137787		4.8	0.00169544	0.00458628	0.0216045	8	0.00019527	0.00126934		4.8	-0.0434897	0.164151	0.104273	24	0.000452878	0.00157647
4.82	0.00983567	0.0355963	0.0285333	12.05	0.000148248	0.00291265		4.82	0.00606625	0.0620022	0.122977	8.03333	0.000250949	0.00216376		4.82	-0.0562765	0.11826	0.104273	24.1	0.000498836	0.00163505
4.84	0.0128988	0.0394534	0.0321427	12.1	0.000248235	0.00169049		4.84	0.00606625	0.0620022	0.147854	8.06667	0.00013121	0.000956174		4.84	-0.0565508	0.117276	0.103871	24.2	0.000481848	0.00286576
4.86	0.0131131	0.0280303	0.0243341	12.15	0.000168245	0.00106723		4.86	0.00606625	0.0620022	0.207367	8.1	9.43403e-05	0.000293756		4.86	-0.0716581	0.0271459	0.064605	24.3	0.000596229	0.0010044
4.88	0.0133638	0.00660829	0.00981921	12.2	0.000308405	0.000938698		4.88	0.0134091	0.0799302	0.142979	8.13333	6.02592e-05	0.000897654		4.88	-0.0719194	0.0255872	0.064605	24.4	0.000778803	0.00177671
4.9	0.012389	-0.00149378	-0.000210289	12.25	0.000427655	0.001358		4.9	0.0138954	0.0811175	0.0100823	8.16667	8.09482e-05	0.000590798		4.9	-0.0871876	-0.0747643	0.064605	24.5	0.000456262	0.00139155
4.92	0.00997897	-4.5863e-05	-0.000277538	12.3	0.000318399	0.00261489		4.92	0.0138954	0.0811175	-0.053576	8.2	4.86973e-05	0.00076597		4.92	-0.0873887	-0.0760861	-0.0632345	24.6	0.000342311	0.000514413
4.94	0.00688428	0.00330676	0.00184568	12.35	0.000204817	0.00122272		4.94	0.0105504	0.0641327	-0.167759	8.23333	3.87438e-05	0.00112401		4.94	-0.0999118	-0.117103	-0.12496	24.7	0.000227728	0.00132752
4.96	0.00688428	0.00330676	0.00202711	12.4	0.000240299	0.00315603		4.96	0.00977291	0.0601848	-0.12059	8.26667	3.55422e-05	0.00263124		4.96	-0.100026	-0.117476	-0.12496	24.8	0.000188741	0.00189887
4.98	0.00248115	-0.0146521	-0.0138229	12.45	0.000266478	0.00312648		4.98	0.00977291	0.0601848	-0.0466666	8.3	4.63223e-05	0.00156379		4.98	-0.106844	-0.185086	-0.166267	24.9	0.000135134	0.0010969
5	-0.00192227	-0.0326122	-0.0431475	12.5	0.000198389	0.00194682		5	0.00188775	0.057855	-0.0856178	8.33333	5.91801e-05	0.00141522		5	-0.106878	-0.185426	-0.18641	25	0.00014566	0.00220517
5.02	-0.00192227	-0.0326122	-0.0388714	12.55	0.00012647	0.00319804		5.02	-0.00173984	0.0567832	-0.139164	8.36667	3.7451e-05	0.000696492		5.02	-0.105747	-0.269375	-0.18641
5.04	-0.00599405	-0.0173664	-0.0264059	12.6	0.000438441	0.00281504		5.04	-0.00173984	0.0567832	-0.168878	8.4	4.31206e-05	0.000604244		5.04	-0.105715	-0.269465	-0.215513
5.06	-0.00900251	-0.00610191	-0.00703215	12.65	0.00045214	0.00240937		5.06	-0.0121823	0.0250441	-0.204803	8.43333	5.61021e-05	0.000805569		5.06	-0.0956138	-0.271523	-0.216405
5.08	-0.00900251	-0.00610191	-0.00703215	12.7	0.000217874	0.00172024		5.08	-0.0204399	-5.4465e-05	-0.158007	8.46667	4.70708e-05	0.000127113		5.08	-0.0954849	-0.270755	-0.21638
5.1	-0.0105661	-0.0195066	-0.0094598	12.75	0.000444238	0.0025759		5.1	-0.0204399	-5.4465e-05	-0.108169	8.5	5.68757e-05	0.000837142		5.1	-0.0771987	-0.161727	-0.216313
5.12	-0.0114074	-0.0267183	-0.0119589	12.8	0.000603674	0.00294691		5.12	-0.0240795	0.0228611	-0.087946	8.53333	2.87819e-05	0.000877283		5.12	-0.0769335	-0.159672	-0.216313
5.14	-0.0114074	-0.0267183	-0.0119589	12.85	0.000512456	0.00223251		5.14	-0.0288664	0.0529999	-0.0689651	8.56667	2.35681e-05	0.00113889		5.14	-0.0530909	0.0251292	-0.0789482
5.16	-0.00983402	-0.0197518	-0.0194699	12.9	0.000311613	0.00241304		5.16	-0.0288664	0.0529999	-0.0766314	8.6	6.21831e-05	0.00140179		5.16	-0.052697	0.0252183	0.0262336
5.18	-0.00923815	-0.0171134	-0.0197336	12.95	0.000184564	0.00240682		5.18	-0.0291565	0.0345225	-0.0829696	8.63333	4.11487e-05	0.00134214		5.18	-0.0268324	0.0310696	0.0262336
5.2	-0.00890607	-0.0156687	-0.00284326	13	0.000121636	0.00170022		5.2	-0.0298163	-0.00749517	-0.107074	8.66667	1.14201e-05	0.0013607		5.2	-0.0263554	0.0292275	0.00400341
5.22	-0.00566365	-0.00156306	0.00467154	13.05	0.000120421	0.00146965		5.22	-0.0298163	-0.00749517	-0.124601	8.7	5.40695e-05	0.00100669		5.22	-0.00172561	-0.0658835	0.000515779
5.24	-0.00566365	-0.00156306	0.00292445	13.1	9.9148e-05	0.00187372		5.24	-0.0277837	0.00604758	-0.0971588	8.73333	5.12188e-05	0.00164014		5.24	-0.00123192	-0.0677607	-0.0178215
5.26	-0.00378555	-0.00608299	-0.00334192	13.15	0.000104548	0.00156672		5.26	-0.0184576	0.0681857	-0.079656	8.76667	6.53015e-05	0.00125995		5.26	0.0197394	-0.1475	-0.112376
5.28	-0.00158527	-0.0113783	-0.0207261	13.2	4.68008e-05	0.0020763		5.28	-0.0184576	0.0681857	-0.0768485	8.8	1.03203e-05	2.26052e-05		5.28	0.0201801	-0.148695	-0.112376
5.3	-0.00158527	-0.0113783	-0.0130932	13.25	0.000106255	0.00251832		5.3	-0.0178958	0.0701414	-0.075284	8.83333	6.78848e-05	0.00106674		5.3	0.036063	-0.191765	-0.14003
5.32	0.00120869	-0.00640953	-0.0107844	13.3	0.000121283	0.00267019		5.32	-0.00774684	0.105469	-0.075284	8.86667	4.16368e-05	0.00141591		5.32	0.0363964	-0.188637	-0.172432
5.34	0.00178868	-0.00537807	-0.00768321	13.35	5.29254e-05	0.0010469		5.34	-0.00774684	0.105469	-0.075284	8.9	3.31953e-05	0.000939513		5.34	0.0468185	-0.0908681	-0.172432
5.36	0.00241279	-0.00661108	-0.00589271	13.4	9.22892e-05	0.00189522		5.36	-0.00774684	0.105469	-0.0603055	8.93333	5.9449e-05	0.00129335		5.36	0.0470199	-0.0869593	-0.0797301
5.38	0.0049779	-0.0116788	-0.00493891	13.45	8.03286e-05	0.00234092		5.38	0.00229499	0.0213558	-0.0540471	8.96667	7.39612e-05	0.000538216		5.38	0.0525722	0.0208121	-0.050218
5.4	0.0049779	-0.0116788	-0.0110496	13.5	3.0502e-05	0.00190269		5.4	0.00309788	0.0146305	-0.0540471	9	4.35683e-05	0.00132434		5.4	0.0526582	0.0221978	-0.0441198
5.42	0.0061035	-0.016135	-0.0169144	13.55	4.44725e-05	0.00170424		5.42	0.00309788	0.0146305	-0.0540471	9.03333	0.000153924	0.000686974		5.42	0.0547769	0.0563439	0.0575897
5.44	0.00697615	-0.0195899	-0.0169144	13.6	0.000119074	0.00203665		5.44	0.00432559	-0.0279903	0.0366286	9.06667	0.000102257	0.000442489		5.44	0.0548197	0.0593494	0.0575897
5.46	0.00697615	-0.0195899	0.000623532	13.65	0.000219007	0.00333092		5.46	0.00463353	-0.0386805	0.0639492	9.1	9.98194e-06	0.000662705		5.46	0.0557724	0.126239	0.0501826
5.48	0.00610067	0.032935	0.0348517	13.7	0.000268182	0.00338699		5.48	0.00463353	-0.0386805	0.0639492	9.13333	3.28135e-05	0.000788326		5.48	0.0559003	0.120549	0.0367018
5.5	0.00603568	0.0368346	0.0350188	13.75	0.000167635	0.00278752		5.5	0.00381178	-0.0828495	0.0639492	9.16667	6.8632e-05	0.00102108		5.5	0.0584943	0.005172	0.0367018
5.52	0.00464339	0.0238341	0.0366064	13.8	6.88562e-05	0.00345957		5.52	0.00341247	-0.104312	0.0574597	9.2	0.000109116	0.000834705		5.52	0.0588489	0.00114278	-0.0606439
5.54	0.00137115	-0.00672046	0.0234435	13.85	9.92488e-05	0.00301331		5.54	0.00341247	-0.104312	0.0561457	9.23333	2.71563e-05	0.0012909		5.54	0.0654476	-0.0738323	-0.112452
5.56	0.000702261	-0.00533703	-0.00900169	13.9	0.000225256	0.0031177		5.56	0.00119567	-0.0600677	0.0561457	9.26667	9.82845e-05	9.78134e-05		5.56	0.0660999	-0.0760552	-0.112452
5.58	-0.0052768	0.00702916	0.0044566	13.95	0.000262738	0.00296559		5.58	-0.000643933	-0.0233516	0.05935	9.3	6.67527e-05	0.00088104		5.58	0.0773068	-0.114249	-0.112452
5.6	-0.00611471	0.00405723	0.0109457	14	0.000251308	0.00197241		5.6	-0.000643933	-0.0233516	0.0672541	9.33333	2.71562e-05	0.00226931		5.6	0.0781732	-0.10823	-0.112452
5.62	-0.012115	-0.0172247	0.00146522	14.05	0.000240778	0.00134888		5.62	-0.00263778	0.0141562	0.0672541	9.36667	4.07153e-05	0.00159219		5.62	0.0919909	-0.0122362	-0.111257
5.64	-0.0126699	-0.0189464	-0.010668	14.1	0.000234138	0.0012022		5.64	-0.00539114	0.065952	0.0672541	9.4	3.55646e-05	0.000792141		5.64	0.0927965	-0.0152012	-0.107649
5.66	-0.0159563	-0.0291435	-0.0280698	14.15	0.000275296	0.00117548		5.66	-0.00539114	0.065952	0.114726	9.43333	3.30067e-05	0.00186168		5.66	0.104778	-0.0593002	-0.107649
5.68	-0.0158567	-0.0261185	-0.0153338	14.2	0.000273751	0.00169121		5.68	-0.00529801	0.0468609	0.130949	9.46667	4.16888e-05	0.00222556		5.68	0.105111	-0.0658743	-0.107649
5.7	-0.0153578	-0.0109614	-0.0118431	14.25	0.00024755	0.00214968		5.7	-0.00507386	0.000908528	0.130949	9.5	8.03154e-06	0.00126906		5.7	0.109745	-0.157422	-0.107649
5.72	-0.014316	-0.00681187	-0.0118431	14.3	0.000153254	0.00198095		5.72	-0.00507386	0.000908528	0.114803	9.53333	2.67381e-05	0.000285082		5.72	0.109219	-0.151771	-0.107649
5.74	-0.00982488	0.0110769	0.00613734	14.35	0.000119093	0.00195894		5.74	-0.00454701	-0.00891806	0.0510736	9.56667	1.95395e-05	0.00122478		5.74	0.10234	-0.0778367	-0.0427009
5.76	-0.00804242	0.0142484	0.0218908	14.4	0.000146408	0.00286423		5.76	-0.0019195	-0.0579253	0.0510736	9.6	3.89979e-05	0.00224133		5.76	0.100806	-0.0728365	-0.0307721
5.78	-0.00134536	0.0261646	0.0218908	14.45	0.000127895	0.003986		5.78	-0.0019195	-0.0579253	0.0510736	9.63333	1.42675e-05	9.1502e-05		5.78	0.0818879	-0.0111681	-0.0307721
5.8	0.0005738	0.0270681	0.0271436	14.5	0.000124133	0.004235		5.8	-0.00163947	-0.0577986	0.0109925	9.66667	9.72297e-06	0.00051827		5.8	0.0795626	-0.00401434	-0.0307721
5.82	0.00692242	0.030057	0.0405747	14.55	0.000132274	0.00340434		5.82	0.00498932	-0.0547997	-0.00974935	9.7	2.25972e-05	0.00113628		5.82	0.0524533	0.0793857	-0.0307721
5.84	0.0082266	0.0250455	0.0405747	14.6	0.000107213	0.00285607		5.84	0.00498932	-0.0547997	-0.00974935	9.73333	3.21365e-06	0.000263353		5.84	0.0498847	0.0798876	0.0252982
5.86	0.0120561	0.0103301	0.0389868	14.65	0.000107456	0.00327535		5.86	0.00498932	-0.0547997	-0.0105534	9.76667	1.86165e-05	0.000627004		5.86	0.0215064	0.0854323	0.026366
5.88	0.0121787	-0.00182765	-0.0136715	14.7	0.000128089	0.00258417		5.88	0.0122953	-0.0500471	-0.0166918	9.8	2.96721e-05	0.00106803		5.88	0.0193858	0.0855713	0.026366
5.9	0.0125004	-0.0337257	-0.0136715	14.75	8.14769e-05	0.00221205		5.9	0.0129824	-0.0496001	-0.0166918	9.83333	3.92417e-05	0.000708239		5.9	-0.00286779	0.0870299	0.026366
5.92	0.0114647	-0.0181948	-0.00949701	14.8	0.000114934	0.00258723		5.92	0.0129824	-0.0496001	-0.0166918	9.86667	4.25208e-05	0.000668412		5.92	-0.00396819	0.082086	0.0385065
5.94	0.00902363	0.0184123	-0.00716503	14.85	0.000115285	0.00268284		5.94	0.0108707	0.00318873	-0.00621731	9.9	3.87183e-05	0.000727846		5.94	-0.0149601	0.0327008	0.0464614
5.96	0.00732788	0.0168402	0.0086979	14.9	7.82325e-05	0.0020237		5.96	0.0103011	0.017429	0.00159911	9.93333	2.67496e-05	0.00168513		5.96	-0.0148165	0.0287065	0.0464614
5.98	0.00372105	0.0134963	0.0250326	14.95	0.000134039	0.00163854		5.98	0.0103011	0.017429	0.00159911	9.96667	2.50852e-05	0.00212714		5.98	-0.0134493	-0.00934432	0.0464614
6	0.00213192	0.0125894	0.013224	15	8.69945e-05	0.00137615		6	0.00147493	-0.00638572	0.00238546	10	8.58682e-06	0.00113691		6	-0.0122833	-0.0180728	0.0145323
6.02	-0.000929386	0.0108425	0.00389477	15.05	0.00010515	0.000475038		6.02	-0.0030504	-0.018596	0.0282544	10.0333	1.32479e-05	0.000389048		6.02	-0.00167178	-0.097511	-0.0942102
6.04	-0.00176856	0.0099992	0.00570842	15.1	0.000133998	0.00202038		6.04	-0.0030504	-0.018596	0.0282544	10.0667	3.06874e-05	0.000747608		6.04	-8.28397e-05	-0.0991676	-0.0942102
6.06	-0.00323713	0.00852344	0.00679836	15.15	8.12948e-05	0.00196544		6.06	-0.00884288	0.00112131	0.0282544	10.1	2.91398e-05	0.00153647		6.06	0.0137548	-0.113595	-0.0942102
6.08	-0.00289766	-0.0026327	-0.00272159	15.2	0.00013645	0.00230344		6.08	-0.0138862	0.0182883	0.0199062	10.1333	3.13187e-05	0.000687091		6.08	0.0149679	-0.118077	-0.110166
6.1	-0.00235665	-0.020412	-0.00698666	15.25	0.000125633	0.00213237		6.1	-0.0138862	0.0182883	0.0110891	10.1667	8.60779e-06	0.00150217		6.1	0.0250923	-0.155479	-0.149703
6.12	-0.000865853	-0.0177792	-0.016157	15.3	0.000100707	0.000926457		6.12	-0.0161197	0.0161537	0.0110891	10.2	7.6577e-06	0.00114414		6.12	0.0251686	-0.157218	-0.149703
6.14	0.00130201	-0.0139508	-0.0191075	15.35	0.000144389	0.00204988		6.14	-0.0193594	0.0130573	0.0110891	10.2333	2.25561e-05	0.000854862		6.14	0.0257801	-0.171142	-0.149703
6.16	0.00348722	-0.0187283	-0.0192346	15.4	9.55928e-05	0.000790363		6.16	-0.0193594	0.0130573	0.00720081	10.2667	1.82932e-05	0.000389454		6.16	0.0242788	-0.166717	-0.147879
6.18	0.00639112	-0.0250771	-0.019262	15.45	0.00015062	0.0013963		6.18	-0.016978	0.00107484	0.00696657	10.3	2.5947e-05	9.24174e-05		6.18	0.0127248	-0.132665	-0.144462
6.2	0.00846171	-0.0211997	-0.0209457	15.5	0.000236061	0.00126531		6.2	-0.0109025	-0.0294957	0.00696657	10.3333	3.15397e-05	0.000631062		6.2	0.00977663	-0.113396	-0.144462
6.22	0.0109791	-0.0164856	-0.0211569	15.55	0.000215294	0.000797034		6.22	-0.0109025	-0.0294957	0.00382905	10.3667	5.51615e-06	0.000394287		6.22	-0.0120499	0.0292534	-0.144462
6.24	0.0120136	0.000274208	0.00471804	15.6	0.000221622	0.00250232		6.24	-0.00834124	-0.0205851	-0.000876811	10.4	2.74852e-05	0.0014127		6.24	-0.0156792	0.0478882	-0.0372912
6.26	0.0131652	0.0189305	0.00628851	15.65	0.00019	0.00300175		6.26	0.00561111	0.0279549	-0.000876811	10.4333	7.99464e-06	0.000799728		6.26	-0.041556	0.180755	0.117812
6.28	0.0124151	0.0178949	0.0224142	15.7	0.000184225	0.00220711		6.28	0.00561111	0.0279549	-0.000876811	10.4667	5.83113e-05	0.000711639		6.28	-0.0446793	0.176671	0.117812
6.3	0.0116502	0.0168391	0.0214232	15.75	0.000229268	0.00154358		6.3	0.00589122	0.0271673	-0.000876811	10.5	5.73085e-05	0.00110489		6.3	-0.0661485	0.148595	0.117812
6.32	0.0090453	0.00654884	0.0109509	15.8	0.000235533	0.00218302		6.32	0.015402	0.000423789	-0.000876811	10.5333	4.84747e-05	0.000421366		6.32	-0.0675905	0.136506	0.117991
6.34	0.00661236	-0.00306227	0.0109509	15.85	0.000193269	0.00185762		6.34	0.015402	0.000423789	-0.000876811	10.5667	6.90748e-05	0.00029674		6.34	-0.0771562	0.0563113	0.118193
6.36	0.00302737	0.00984104	0.0109509	15.9	9.46316e-05	0.00103847		6.36	0.015402	0.000423789	-0.00162595	10.6	0.000102788	0.000484123		6.36	-0.0762598	0.0449501	0.118193
6.38	-3.90664e-05	0.020878	0.0128736	15.95	0.000118897	0.000531269		6.38	0.0156891	-0.0571125	-0.00326489	10.6333	7.12704e-05	0.00106944		6.38	-0.0705158	-0.0278456	0.118193
6.4	-0.00316171	0.0192847	0.0197542	16	0.000164419	0.000683602		6.4	0.0157203	-0.0633553	-0.00326489	10.6667	1.29587e-05	0.000981266		6.4	-0.067487	-0.0367477	0.00931469
6.42	-0.00560629	0.0180374	0.0197542	16.05	0.000177914	0.00148784		6.42	0.0157203	-0.0633553	-0.00326489	10.7	2.80763e-05	0.000253872		6.42	-0.0487258	-0.0918893	-0.0873468
6.44	-0.00707967	0.00315806	0.0197542	16.1	0.000115766	0.00130216		6.44	0.00694097	-0.0188025	-0.00326489	10.7333	6.37709e-05	0.000512435		6.44	-0.0445824	-0.0952856	-0.0873468
6.46	-0.00813433	-0.00749264	0.0130534	16.15	7.52776e-05	0.00175948		6.46	0.00440132	-0.00591445	-0.00326489	10.7667	0.000134315	0.00079537		6.46	-0.0197509	-0.11564	-0.0873468
6.48	-0.00765637	-0.0053273	0.000628807	16.2	3.31526e-05	0.00141894		6.48	0.00440132	-0.00591445	-0.00326489	10.8	7.489e-05	0.000929506		6.48	-0.0158832	-0.112884	-0.0469409
6.5	-0.00734397	-0.003912	0.000628807	16.25	6.5345e-05	0.00157339		6.5	6.22143e-05	0.00542088	-0.00682256	10.8333	3.35273e-05	0.000501384		6.5	0.00656027	-0.0968939	-0.0462928
6.52	-0.00565628	0.0143937	0.000628807	16.3	9.72531e-06	0.000431534		6.52	-0.00228309	0.0115477	-0.0189111	10.8667	7.15222e-05	0.000327398		6.52	0.00893764	-0.0799847	-0.0462928
6.54	-0.00465079	0.0252998	-0.0153019	16.35	2.28191e-05	0.00121338		6.54	-0.00228309	0.0115477	-0.0189111	10.9	2.51934e-05	0.000548252		6.54	0.0223044	0.0150878	-0.00176846
6.56	-0.00313385	-0.0115575	-0.0324011	16.4	4.92491e-05	0.000698989		6.56	-0.00277169	0.0214224	-0.0189111	10.9333	3.34349e-05	0.000651155		6.56	0.0225529	0.0241964	0.0551971
6.58	-0.00231189	-0.0315286	-0.0324011	16.45	4.68724e-05	0.0021469		6.58	-0.00321794	0.0304413	-0.0189111	10.9667	5.94716e-05	0.000437242		6.58	0.0239073	0.0738527	0.0551971
6.6	-0.00208139	-0.0123606	-0.0313458	16.5	3.7548e-05	0.00194267		6.6	-0.00321794	0.0304413	-0.0189111	11	2.73647e-05	0.00150176		6.6	0.022125	0.0725611	0.0551971
6.62	-0.0019681	-0.00294058	-0.0294807	16.55	6.47027e-05	0.00189291		6.62	0.00117629	0.0173886	-0.0189111	11.0333	4.86333e-05	0.00112325		6.62	0.0126978	0.065729	-0.0990294
6.64	-0.00311938	-0.0140226	-0.0294807	16.6	2.82194e-05	0.00207723		6.64	0.00787419	-0.002507	-0.0176592	11.0667	4.91641e-05	0.000712101		6.64	0.00962372	0.0529313	-0.11747
6.66	-0.00363082	-0.0189456	0.00380629	16.65	2.77717e-05	0.00165775		6.66	0.00787419	-0.002507	-0.0100361	11.1	2.81074e-05	0.000520092		6.66	-0.00616138	-0.012785	-0.11747
6.68	-0.00533236	0.0174432	0.00915267	16.7	0.000129725	0.00103183		6.68	0.0104616	-0.0111218	-0.0100361	11.1333	3.59593e-05	0.000841929		6.68	-0.00943415	-0.0365142	-0.11747
6.7	-0.00601284	0.0319958	0.00633134	16.75	0.000154807	0.00152987		6.7	0.0174691	-0.0344531	-0.0100361	11.1667	4.63459e-05	0.00177767		6.7	-0.0257588	-0.154876	-0.11747
6.72	-0.00722277	-0.0245821	0.00460283	16.8	0.000263905	0.00141534		6.72	0.0174691	-0.0344531	-0.0100361	11.2	3.43803e-05	0.000716549		6.72	-0.028109	-0.175775	-0.11747
6.74	-0.00765622	-0.0448508	-0.0155117	16.85	0.000289151	9.30399e-05		6.74	0.0180164	-0.0264008	-0.0100361	11.2333	3.10248e-05	0.000467591		6.74	-0.0395026	-0.277091	-0.11747
6.76	-0.00774562	-0.0279707	-0.0485293	16.9	0.000369691	0.00162213		6.76	0.0212917	0.0217872	-0.0100361	11.2667	8.54854e-05	0.000823279		6.76	-0.0400657	-0.243321	-0.0330643
6.78	-0.00777413	-0.0225863	-0.0449026	16.95	0.000285237	0.00301595		6.78	0.0212917	0.0217872	-0.00772021	11.3	5.36242e-05	0.000682602		6.78	-0.0427207	-0.0841175	-0.0122508
6.8	-0.00684835	-0.00442793	-0.0220681	17	0.000261453	0.00338398		6.8	0.0211339	0.0213458	0.0322678	11.3333	4.13144e-05	0.000981693		6.8	-0.0411568	-0.0431579	-0.0122508
6.82	-0.00658735	0.000691255	-0.0120222	17.05	0.000257655	0.00225155		6.82	0.0118335	-0.00466311	0.0322678	11.3667	6.91959e-05	0.000516525		6.82	-0.0339839	0.144707	-0.0122508
6.84	-0.00543646	0.014782	0.0218928	17.1	0.000237001	0.000944059		6.84	0.0118335	-0.00466311	0.0322678	11.4	5.52031e-05	0.000759488		6.84	-0.0306507	0.145073	0.00416994
6.86	-0.00515232	0.0182607	0.0186771	17.15	0.00017141	0.000933659		6.86	0.0118335	-0.00466311	0.0322678	11.4333	4.85407e-05	0.000603427		6.86	-0.0157696	0.146704	0.0479342
6.88	-0.00468626	0.0278229	0.0186909	17.2	4.15713e-05	0.00136987		6.88	-0.000844855	-0.0541002	0.0322678	11.4667	7.17715e-05	0.00035944		6.88	-0.0116431	0.117538	0.0479342
6.9	-0.00458666	0.0298665	0.043237	17.25	6.71654e-05	0.000673822		6.9	-0.00240871	-0.0601982	0.0322678	11.5	3.49404e-05	0.000316023		6.9	0.00629703	-0.00926276	0.0479342
6.92	-0.00516112	-0.00876399	0.0218181	17.3	9.71796e-05	0.000652639		6.92	-0.00240871	-0.0601982	0.0322678	11.5333	1.95968e-05	0.000105715		6.92	0.00994833	-0.010735	0.0284314
6.94	-0.00526582	-0.0158049	-0.000814434	17.35	4.09799e-05	0.00135636		6.94	-0.00959959	-0.0417595	0.0132001	11.5667	6.40918e-05	0.000680703		6.94	0.0254138	-0.0169707	-0.030691
6.96	-0.00653763	0.0602199	0.00891801	17.4	4.32312e-05	0.00102728		6.96	-0.0118245	-0.0360544	0.0125784	11.6	4.36115e-05	0.000502578		6.96	0.0274503	0.00546571	-0.030691
6.98	-0.00673146	0.0718062	0.026569	17.45	0.000151296	0.00102507		6.98	-0.0118245	-0.0360544	0.0125784	11.6333	4.71484e-05	0.00108407		6.98	0.0358576	0.098088	-0.030691
7	-0.0078946	0.0314852	0.0611658	17.5	0.000220912	0.00134612		7	-0.0112635	0.0448575	0.0125784	11.6667	4.425e-05	0.00113089		7	0.0356608	0.119567	0.166028
7.02	-0.00803884	0.026485	0.0490121	17.55	0.000227012	0.00177558		7.02	-0.010944	0.0909229	0.0125784	11.7	0.000105514	0.00155758		7.02	0.0348683	0.206025	0.190474
7.04	-0.00804189	0.0725266	0.0494984	17.6	0.000141201	0.0017469		7.04	-0.010944	0.0909229	0.0125784	11.7333	1.53811e-05	0.00118186		7.04	0.0325611	0.214912	0.190474
7.06	-0.00804218	0.0769919	0.073447	17.65	4.94774e-05	0.00287885		7.06	-0.00774473	0.0468951	0.0125784	11.7667	0.000200706	0.000310512		7.06	0.0235027	0.249802	0.226283
7.08	-0.00597658	0.0300057	0.0620323	17.7	5.2119e-05	0.00210652		7.08	-0.00467978	0.00471636	0.0222343	11.8	0.000123052	0.000561551		7.08	0.0198572	0.239256	0.231789
7.1	-0.00582945	0.026659	0.0537357	17.75	8.84068e-05	0.000987235		7.1	-0.00467978	0.00471636	0.0235249	11.8333	1.38217e-05	0.000678895		7.1	0.00589176	0.198856	0.231789
7.12	-0.0015323	-0.00311151	-0.0143342	17.8	9.92485e-05	0.000740851		7.12	-0.00235198	-0.0352925	0.0235249	11.8667	0.000218195	0.000402749		7.12	0.00200221	0.190444	0.190697
7.14	-0.00133182	-0.00450039	-0.0158375	17.85	3.90941e-05	0.00098356		7.14	0.00137851	-0.0994096	0.0235249	11.9	0.000106891	0.000296096		7.14	-0.0125421	0.15899	0.183103
7.16	0.00439252	0.0108884	0.0109507	17.9	2.44082e-05	0.00183416		7.16	0.00137851	-0.0994096	0.0235249	11.9333	0.000295908	0.000332224		7.16	-0.0155956	0.161454	0.183103
7.18	0.00452521	0.0112451	0.0170798	17.95	3.7647e-05	0.00180046		7.18	0.00244619	-0.0951553	0.0235249	11.9667	0.000248082	0.000678738		7.18	-0.0267445	0.170451	0.131865
7.2	0.0101898	0.0100099	0.00523672	18	2.48229e-05	0.00162936		7.2	0.00552092	-0.0829036	0.0235249	12	7.84099e-05	0.000574639		7.2	-0.0281642	0.162571	0.120717
7.22	0.0102724	0.0118548	0.00274635	18.05	2.27344e-05	0.00153749		7.22	0.00552092	-0.0829036	0.00439572	12.0333	0.000123441	0.000278282		7.22	-0.0332273	0.13447	0.120717
7.24	0.0138943	0.0971515	0.0241455	18.1	2.19627e-05	0.00158426		7.24	0.0052218	-0.073007	-0.000513229	12.0667	3.80547e-05	0.00044051		7.24	-0.032707	0.124477	0.120717
7.26	0.0139044	0.10133	0.0783833	18.15	4.96497e-05	0.00116634		7.26	0.00324194	-0.00750306	-0.000513229	12.1	4.30158e-05	0.00028868		7.26	-0.0308942	0.0896575	0.120717
7.28	0.0141281	0.194096	0.118751	18.2	7.70805e-05	0.000992486		7.28	0.00324194	-0.00750306	-0.000513229	12.1333	7.83234e-05	0.000520725		7.28	-0.0286858	0.0923334	0.120717
7.3	0.0138917	0.197659	0.176226	18.25	9.65075e-05	0.000882514		7.3	0.00324209	-0.00704807	-0.000513229	12.1667	4.17235e-05	7.75991e-06		7.3	-0.0211652	0.101446	0.111257
7.32	0.010493	0.24889	0.224407	18.3	9.36047e-05	0.00118313		7.32	0.00327302	0.0880087	-0.000513229	12.2	7.68641e-05	0.000211954		7.32	-0.017985	0.109893	0.108524
7.34	0.00993861	0.253317	0.24363	18.35	0.000126371	0.00014606		7.34	0.00327302	0.0880087	-0.000513229	12.2333	0.00010066	0.000350705		7.34	-0.00739834	0.138015	0.108524
7.36	0.00411587	0.299809	0.271368	18.4	8.64876e-05	0.000245192		7.36	0.00327302	0.0880087	-0.00746007	12.2667	0.000104218	0.000113524		7.36	-0.00428167	0.128066	0.108524
7.38	0.00336762	0.301697	0.2912	18.45	7.15614e-05	0.000794314		7.38	-0.00153811	0.0848694	-0.0103049	12.3	1.38422e-05	0.000386775		7.38	0.00586411	0.0956809	0.108524
7.4	-0.00275794	0.317151	0.326055	18.5	6.93477e-05	0.000351863		7.4	-0.00220492	0.0844343	-0.0103049	12.3333	3.51268e-05	0.000557701		7.4	0.00778181	0.0812902	0.108524
7.42	-0.00338845	0.304749	0.326055	18.55	6.09578e-05	0.00125746		7.42	-0.00220492	0.0844343	-0.0103049	12.3667	4.81433e-05	0.000853571		7.42	0.013888	0.0354687	0.078749
7.44	-0.00757939	0.222311	0.326055	18.6	8.9181e-06	0.00216756		7.44	-0.00401162	0.012475	-0.0103049	12.4	5.07291e-05	0.000322395		7.44	0.0137509	0.0307492	0.067759
7.46	-0.00770869	0.186403	0.0843774	18.65	3.26431e-05	0.00212967		7.46	-0.00460813	-0.0112838	-0.0103049	12.4333	4.85675e-05	0.000726139		7.46	0.0133239	0.016047	0.067759
7.48	-0.00842624	-0.0128593	0.083415	18.7	1.61445e-05	0.00145676		7.48	-0.00460813	-0.0112838	-0.0103049	12.4667	3.3977e-05	0.000497134		7.48	0.0109543	0.0299759	0.067759
7.5	-0.00782764	-0.062006	-0.0995497	18.75	9.74431e-06	0.00100658		7.5	-0.00602937	-0.0423742	-0.00189513	12.5	6.22206e-06	0.000286064		7.5	0.00373038	0.0724395	0.067759
7.52	-0.00499802	-0.294326	-0.281557	18.8	2.94794e-05	0.00092831		7.52	-0.00688105	-0.0610052	0.00319075	12.5333	3.18368e-05	0.000420213		7.52	-0.000209585	0.0539386	0.067759
7.54	-0.00381589	-0.328311	-0.340366	18.85	1.65914e-05	0.00119633		7.54	-0.00688105	-0.0610052	0.00319075	12.5667	3.43009e-05	0.000547346		7.54	-0.0119667	-0.00126939	-0.0361259
7.56	0.00101706	-0.467255	-0.474296	18.9	1.86123e-05	0.0017181		7.56	-0.00412769	-0.0475609	0.00319075	12.6	5.53682e-05	0.000942389		7.56	-0.0161313	-0.0263422	-0.0839063
7.58	0.00228355	-0.472254	-0.48135	18.95	4.09761e-05	0.00130578		7.58	-0.00136112	-0.0340519	0.00319075	12.6333	6.97949e-05	0.000704849		7.58	-0.0282986	-0.0995942	-0.0839063
7.6	0.00681482	-0.490138	-0.53905	19	2.92142e-05	0.000517882		7.6	-0.00136112	-0.0340519	0.00319075	12.6667	3.9111e-05	0.00114117		7.6	-0.0311276	-0.105222	-0.0839063
7.62	0.00757194	-0.505349	-0.53905	19.05	1.75003e-05	0.0001652		7.62	0.0024069	-0.0374681	0.00319075	12.7	3.05772e-05	0.000405445		7.62	-0.0392212	-0.121324	-0.0839063
7.64	0.00996472	-0.55342	-0.561434	19.1	3.04654e-05	0.000556276		7.64	0.00875947	-0.0432275	0.0186165	12.7333	3.85307e-05	0.000644767		7.64	-0.0396474	-0.134347	-0.0839063
7.66	0.00984138	-0.549191	-0.563573	19.15	3.92656e-05	0.000665593		7.66	0.00875947	-0.0432275	0.0319258	12.7667	2.65881e-05	0.000309539		7.66	-0.0408417	-0.170838	-0.175917
7.68	0.00949449	-0.537295	-0.563573	19.2	7.41911e-05	0.0013624		7.68	0.0109812	-0.0283534	0.0319258	12.8	3.51667e-05	0.000276058		7.68	-0.0388819	-0.183922	-0.227782
7.7	0.00856061	-0.431934	-0.563573	19.25	5.25536e-05	0.00199225		7.7	0.0177975	0.0172804	0.0319258	12.8333	4.80466e-05	0.00129593		7.7	-0.0335017	-0.21984	-0.227782
7.72	0.00620848	-0.166566	-0.373645	19.3	5.46643e-05	0.00177519		7.72	0.0177975	0.0172804	0.0319258	12.8667	3.83587e-05	0.00028142		7.72	-0.030652	-0.208064	-0.227782
7.74	0.00495393	-0.0976675	-0.198586	19.35	1.36222e-05	0.00177264		7.74	0.017573	0.0192836	0.0319258	12.9	4.37251e-05	0.000213253		7.74	-0.0229863	-0.176386	-0.227782
7.76	0.00211024	0.058506	-0.0413341	19.4	6.46282e-05	0.000490534		7.76	0.0159165	0.0340671	0.0319258	12.9333	3.89152e-05	0.000370569		7.76	-0.0173659	-0.0461534	-0.227782
7.78	0.00110705	0.0918113	0.150089	19.45	5.33901e-05	0.00146991		7.78	0.0159165	0.0340671	0.0162238	12.9667	2.8913e-05	0.000886672		7.78	-0.0112202	0.134	-0.0267873
7.8	-0.000947913	0.160035	0.150828	19.5	7.98117e-05	0.00129934		7.8	0.0159165	0.0340671	-0.00292838	13	1.64104e-05	0.000973909		7.8	-0.00854277	0.253727	0.110553
7.82	-0.00145756	0.164211	0.151308	19.55	6.58215e-05	0.00115253		7.82	0.00654589	0.00920193	-0.00292838	13.0333	2.9141e-05	0.000491444		7.82	-0.00792556	0.331703	0.110553
7.84	-0.00240423	0.171968	0.160182	19.6	5.07169e-05	0.00166429		7.84	0.00647832	0.00902263	-0.00292838	13.0667	4.58337e-05	0.000779261		7.84	-0.0120752	0.318585	0.110553
7.86	-0.00262226	0.160161	0.162962	19.65	6.78879e-05	0.00242727		7.86	0.00647832	0.00902263	-0.00292838	13.1	5.43173e-05	0.00040647		7.86	-0.0130887	0.295015	0.110553
7.88	-0.00299053	0.140217	0.125093	19.7	4.82904e-05	0.00175185		7.88	-0.00885327	-0.0342129	-0.00292838	13.1333	7.49251e-05	0.000579994		7.88	-0.022666	0.0722702	0.203218
7.9	-0.0033538	0.100595	0.115631	19.75	7.85317e-05	0.000693773		7.9	-0.0112184	-0.0408827	-0.00292838	13.1667	9.9767e-05	0.000376382		7.9	-0.0247122	0.0486852	0.222405
7.92	-0.00391303	0.0395996	0.0380405	19.8	5.21449e-05	0.000599299		7.92	-0.0112184	-0.0408827	-0.00843195	13.2	0.0001051	0.000505561		7.92	-0.0360729	-0.0822618	0.222405
7.94	-0.00479546	0.0278487	0.033335	19.85	1.88633e-05	7.3791e-05		7.94	-0.0201281	-0.0448241	-0.0180403	13.2333	0.000109672	0.00118685		7.94	-0.0382347	-0.105262	-0.212992
7.96	-0.00603574	0.0113325	0.0173393	19.9	4.70403e-05	0.00169949		7.96	-0.0232608	-0.0462099	-0.0180403	13.2667	0.000116082	0.000585678		7.96	-0.0463889	-0.192019	-0.259249
7.98	-0.00750738	0.0439185	0.0335315	19.95	1.79491e-05	0.00214827		7.98	-0.0232608	-0.0462099	-0.0180403	13.3	0.000124898	0.000357933		7.98	-0.0469166	-0.203396	-0.195862
8	-0.00939851	0.0857931	0.0596644	20	3.96297e-05	0.00164637		8	-0.0226498	-0.0653537	-0.0180403	13.3333	0.000134399	0.00105281		8	-0.0483693	-0.234711	-0.11304
8.02	-0.0111407	0.116514	0.104167	20.05	2.42755e-05	0.000944618		8.02	-0.0222647	-0.0774207	-0.0180403	13.3667	0.000137294	0.000498978		8.02	-0.0453929	-0.249562	-0.187873
8.04	-0.0131895	0.152644	0.14241	20.1	3.48373e-05	0.00200456		8.04	-0.0222647	-0.0774207	-0.0180403	13.4	0.00013868	0.000447997		8.04	-0.0391662	-0.280631	-0.334813
8.06	-0.014642	0.174996	0.173465	20.15	4.32203e-05	0.00154828		8.06	-0.0163121	-0.0678424	-0.0255439	13.4333	0.000146429	0.000534414		8.06	-0.0317758	-0.268023	-0.278682
8.08	-0.0162063	0.19907	0.187217	20.2	3.46332e-05	0.000697606		8.08	-0.0100386	-0.0577478	-0.0256466	13.4667	0.000130221	0.000580121		8.08	-0.0197351	-0.247482	-0.210338
8.1	-0.0167902	0.22298	0.226058	20.25	2.214e-05	0.00113351		8.1	-0.0100386	-0.0577478	-0.0256466	13.5	0.000102325	0.000151941		8.1	-0.00883901	-0.236432	-0.214679
8.12	-0.0173662	0.246569	0.233346	20.3	2.03952e-05	0.00238185		8.12	-0.00561104	-0.0636934	-0.0256466	13.5333	0.00010401	0.000460155		8.12	0.00518353	-0.22221	-0.21803
8.14	-0.0165833	0.308228	0.328652	20.35	2.8448e-05	0.00185106		8.14	0.00224692	-0.0742453	-0.0256466	13.5667	8.81135e-05	7.67281e-05		8.14	0.0166644	-0.206148	-0.200495
8.16	-0.0158759	0.363949	0.343059	20.4	1.60071e-05	0.00129664		8.16	0.00224692	-0.0742453	-0.0256466	13.6	5.69805e-05	0.000379312		8.16	0.028415	-0.189709	-0.192166
8.18	-0.0134106	0.410871	0.419334	20.45	3.92325e-05	0.00107086		8.18	0.00295407	-0.0651114	-0.0333959	13.6333	4.26569e-05	0.000365623		8.18	0.0363827	-0.192043	-0.170384
8.2	-0.0113708	0.449695	0.425621	20.5	5.08994e-06	0.00140921		8.2	0.00527023	-0.0351943	-0.0383752	13.6667	0.000121097	0.000810196		8.2	0.042872	-0.193943	-0.164645
8.22	-0.00734697	0.447301	0.439349	20.55	3.72196e-05	0.00194292		8.22	0.00527023	-0.0351943	-0.0383752	13.7	0.00013992	0.000355672		8.22	0.0438994	-0.143104	-0.145795
8.24	-0.00430072	0.445488	0.455291	20.6	1.71098e-05	0.00147203		8.24	0.00463719	-0.0362988	-0.0383752	13.7333	9.33467e-05	0.000296985		8.24	0.0445616	-0.110333	-0.141481
8.26	0.000538014	0.448269	0.47331	20.65	1.72532e-05	0.00123934		8.26	-0.0006235	-0.0454777	-0.0383752	13.7667	0.000139077	0.000853755		8.26	0.0380571	-0.0502124	-0.0173687
8.28	0.00388589	0.450193	0.47331	20.7	4.62323e-05	0.000783246		8.28	-0.0006235	-0.0454777	-0.0383752	13.8	0.000256789	0.000204003		8.28	0.0347801	-0.0199238	-0.0151332
8.3	0.00835029	0.358142	0.47331	20.75	2.47368e-05	0.00104015		8.3	-0.0006235	-0.0454777	-0.0233484	13.8333	0.000283998	0.000427838		8.3	0.0241014	0.0208987	-0.000429056
8.32	0.0111691	0.300022	0.296065	20.8	3.98849e-05	0.00237091		8.32	-0.0068096	-0.00060418	0.0266407	13.8667	0.000175808	0.00045388		8.32	0.0199878	0.036624	0.00471224
8.34	0.0141066	0.0910224	0.24605	20.85	1.69991e-05	0.00234537		8.34	-0.00692994	0.000268756	0.0266407	13.9	9.83114e-06	0.000804008		8.34	0.0114396	0.022961	0.0205154
8.36	0.0157959	-0.0291673	0.0140442	20.9	4.20238e-05	0.00174864		8.36	-0.00692994	0.000268756	0.0266407	13.9333	0.000181187	0.00048781		8.36	0.00901231	0.0190813	0.0205154
8.38	0.0166876	-0.184114	-0.117366	20.95	2.7751e-05	0.00131789		8.38	-0.00623719	-0.0181176	0.0266407	13.9667	0.000279483	0.000468629		8.38	0.00905057	0.0627047	0.0205154
8.4	0.0171536	-0.265075	-0.256686	21	4.34445e-05	0.00138464		8.4	-0.00611917	-0.0212502	0.0266407	14	0.000262782	0.000923835		8.4	0.00905809	0.0712768	0.0537698
8.42	0.0165551	-0.336466	-0.305028	21.05	6.8964e-05	0.00187758		8.42	-0.00611917	-0.0212502	0.0266407	14.0333	0.000169822	0.000596424		8.42	0.020998	0.1151	0.0908976
8.44	0.0162718	-0.370259	-0.369485	21.1	8.05804e-05	0.000831907		8.44	-0.0018899	-0.0691353	0.0273073	14.0667	8.8716e-05	0.00060347		8.44	0.0224332	0.120368	0.0908976
8.46	0.0156695	-0.446922	-0.381183	21.15	8.72175e-05	0.000370692		8.46	-0.000309235	-0.0870321	0.0274217	14.1	5.07868e-05	0.000482116		8.46	0.0443195	0.138167	0.0908976
8.48	0.0154121	-0.479676	-0.50832	21.2	6.17497e-05	0.000784355		8.48	-0.000309235	-0.0870321	0.0274217	14.1333	4.40822e-05	0.000755201		8.48	0.0456427	0.138963	0.118382
8.5	0.0163801	-0.591802	-0.523235	21.25	0.00010586	0.000481232		8.5	0.00271496	-0.0152211	0.0274217	14.1667	5.55728e-05	0.000591144		8.5	0.0702152	0.116527	0.130189
8.52	0.0167518	-0.634853	-0.667191	21.3	8.2478e-05	0.00164298		8.52	0.00471896	0.032365	0.0274217	14.2	6.83667e-05	0.00056051		8.52	0.0713356	0.109133	0.130189
8.54	0.0199869	-0.739115	-0.682191	21.35	8.87298e-05	0.00141369		8.54	0.00471896	0.032365	0.0274217	14.2333	7.749e-05	0.000250064		8.54	0.0878627	5.58776e-05	0.130189
8.56	0.0210973	-0.774899	-0.761911	21.4	7.38438e-05	0.00109485		8.56	0.00317867	0.080477	-0.029432	14.2667	8.51422e-05	0.000689989		8.56	0.0884017	-0.00494693	-0.0217704
8.58	0.0260083	-0.707424	-0.717729	21.45	5.71051e-05	0.00200135		8.58	0.00147594	0.133663	-0.0920818	14.3	8.40708e-05	0.000929748		8.58	0.0923394	-0.0414902	-0.0338251
8.6	0.0275052	-0.686857	-0.593509	21.5	0.000106502	0.00229733		8.6	0.00147594	0.133663	-0.0920818	14.3333	6.3986e-05	0.000328		8.6	0.0905397	-0.0505956	-0.0338251
8.62	0.0324859	-0.42688	-0.593509	21.55	5.6949e-05	0.00234856		8.62	0.00107321	0.0999845	-0.0920818	14.3667	2.63009e-05	0.00025395		8.62	0.0821915	-0.0928331	-0.0435164
8.64	0.0338234	-0.35707	-0.593509	21.6	4.11273e-05	0.00268639		8.64	0.000320219	0.0370157	-0.0920818	14.4	2.49251e-05	0.000735928		8.64	0.077152	-0.0963801	-0.0969558
8.66	0.0369735	-0.151907	-0.405844	21.65	7.04896e-05	0.000955015		8.66	0.000320219	0.0370157	-0.0920818	14.4333	1.50767e-05	0.000240558		8.66	0.0606804	-0.107974	-0.0969558
8.68	0.0377112	-0.103856	-0.194511	21.7	3.13339e-05	0.000532877		8.68	0.000280629	0.0406279	-0.0867978	14.4667	1.24872e-05	0.000156277		8.68	0.0530084	-0.0880464	-0.0969558
8.7	0.037652	-0.00467121	-0.117613	21.75	6.34553e-05	0.00151431		8.7	0.000141865	0.0532884	-0.0381978	14.5	2.80282e-05	0.00042112		8.7	0.0343343	-0.0395424	-0.0321917
8.72	0.0376401	0.0153342	0.00531318	21.8	4.27572e-05	0.00191505		8.72	0.000141865	0.0532884	-0.0381978	14.5333	4.45418e-05	0.000834652		8.72	0.0260414	0.0100717	0.0732425
8.74	0.0339459	0.115645	0.0402802	21.85	5.05461e-05	0.0010537		8.74	0.000658846	0.0480211	-0.0381978	14.5667	2.15263e-05	0.000503363		8.74	0.0105132	0.102973	0.0732425
8.76	0.0333147	0.132785	0.122137	21.9	9.4642e-05	0.000817916		8.76	0.00555611	-0.00187484	-0.0381978	14.6	3.15912e-05	0.000565656		8.76	0.00421075	0.128109	0.0732425
8.78	0.0263138	0.242512	0.144496	21.95	6.91182e-05	0.00157555		8.78	0.00555611	-0.00187484	-0.0381978	14.6333	4.73435e-05	0.00071033		8.78	-0.00504606	0.165029	0.140551
8.8	0.0253228	0.258045	0.226716	22	4.81672e-05	0.00129659		8.8	0.00555611	-0.00187484	-0.0381978	14.6667	2.53446e-05	0.000297776		8.8	-0.00727965	0.171457	0.184033
8.82	0.0156036	0.314243	0.264597	22.05	1.85757e-05	0.000459209		8.82	0.0131843	-0.0263646	0.0034318	14.7	7.29085e-06	0.000834084		8.82	-0.00988079	0.178943	0.184033
8.84	0.0144985	0.320632	0.339177	22.1	3.65837e-05	0.000626384		8.84	0.0134284	-0.0271482	0.019591	14.7333	4.30206e-05	0.000347476		8.84	-0.00751495	0.179546	0.184033
8.86	0.00259164	0.262644	0.306764	22.15	6.97248e-05	0.00107845		8.86	0.0134284	-0.0271482	0.019591	14.7667	5.08353e-05	0.000164969		8.86	-0.00532163	0.180105	0.145836
8.88	0.00155385	0.25759	0.289124	22.2	1.22327e-05	0.001334		8.88	0.00981723	0.028022	0.019591	14.8	1.51133e-05	0.00080835		8.88	0.000168879	0.152072	0.138263
8.9	-0.0120972	0.130622	0.17986	22.25	8.50676e-05	0.00153638		8.9	0.00914216	0.0383353	0.019591	14.8333	4.69848e-05	0.00104233		8.9	0.00421302	0.131424	0.138263
8.92	-0.0129416	0.122768	0.136555	22.3	0.000111175	0.000878266		8.92	0.00914216	0.0383353	0.019591	14.8667	5.1261e-05	0.00029109		8.92	0.00977665	0.0807646	0.128643
8.94	-0.0277748	-0.0481725	0.0318173	22.35	0.000191461	0.000242739		8.94	0.00341954	0.0323069	0.123852	14.9	2.84857e-05	0.000956536		8.94	0.0130054	0.0513652	-0.0180274
8.96	-0.0283341	-0.0546178	-0.0254593	22.4	0.000376744	0.000550112		8.96	0.00114984	0.0299159	0.12593	14.9333	6.61806e-05	0.00109028		8.96	0.0152311	0.00130355	-0.0180274
8.98	-0.0433058	-0.113181	-0.0669732	22.45	7.00454e-05	0.000603414		8.98	0.00114984	0.0299159	0.12593	14.9667	0.000106057	0.000844321		8.98	0.0162324	-0.0212189	-0.0180274
9	-0.0436243	-0.114274	-0.130204	22.5	8.30246e-05	0.00073069		9	-0.0050157	0.0536726	0.12593	15	9.42615e-05	0.000487276		9	0.0127996	-0.0390498	-0.0180274
9.02	-0.0567867	-0.145487	-0.142873	22.55	0.000231859	0.00119142		9.02	-0.00930867	0.070214	0.12593	15.0333	5.74637e-05	0.000767527		9.02	0.0116347	-0.0451006	-0.0180274
9.04	-0.0570584	-0.146234	-0.162303	22.6	0.000131422	0.00159598		9.04	-0.00930867	0.070214	0.0610715	15.0667	7.62988e-05	0.000647254		9.04	0.0023454	-0.0614576	-0.0180274
9.06	-0.0660216	-0.17088	-0.162303	22.65	0.000184691	0.000670124		9.06	-0.0131052	0.0783255	0.0463029	15.1	8.01424e-05	0.00035943		9.06	7.45744e-05	-0.0654562	-0.0180274
9.08	-0.0661903	-0.170694	-0.162303	22.7	0.000260893	0.00021948		9.08	-0.0175078	0.0877322	0.0463029	15.1333	4.26352e-05	0.000185865		9.08	-0.0129728	-0.0656952	-0.0285203
9.1	-0.0693083	-0.167249	-0.144246	22.75	5.37556e-05	0.000535161		9.1	-0.0175078	0.0877322	0.0463029	15.1667	1.98084e-05	0.000290759		9.1	-0.0150881	-0.0657339	-0.0383795
9.12	-0.0690267	-0.158594	-0.140355	22.8	0.000181809	0.000483414		9.12	-0.0151175	0.0770718	0.0174952	15.2	5.65706e-05	0.000446368		9.12	-0.0282903	-0.0343873	-0.0383795
9.14	-0.0654643	-0.0491122	-0.140355	22.85	0.000121633	0.000792103		9.14	-0.0104051	0.056056	-0.0965425	15.2333	4.38875e-05	8.41441e-05		9.14	-0.0294787	-0.0315658	-0.0383795
9.16	-0.0644211	-0.0379205	-0.140355	22.9	0.000190607	9.11177e-05		9.16	-0.0104051	0.056056	-0.0965425	15.2667	4.29414e-05	0.000636645		9.16	-0.039146	-0.00752044	-0.0383795
9.18	-0.0545033	0.0684797	-0.0983466	22.95	0.000245365	0.000987651		9.18	-0.00885255	0.0573149	-0.0965425	15.3	7.70647e-05	0.000235015		9.18	-0.0395123	-0.00645113	-0.0383795
9.2	-0.0525509	0.0744425	0.0731457	23	0.000327709	0.000641074		9.2	-0.0030137	0.0620493	-0.0304171	15.3333	7.55937e-05	0.000372098		9.2	-0.0429748	0.00706181	-0.0383795
9.22	-0.0378291	0.119404	0.0731457	23.05	0.000275262	0.000200279		9.22	-0.0030137	0.0620493	0.0714298	15.3667	4.56592e-05	0.000717372		9.22	-0.0427444	0.00534721	-0.0383795
9.24	-0.0350717	0.11506	0.0731457	23.1	0.000290754	0.00054637		9.24	-0.00232498	0.0580473	0.0714298	15.4	3.46641e-05	0.000424532		9.24	-0.0403625	-0.0123762	0.00942783
9.26	-0.0179931	0.0881564	0.0731457	23.15	0.000335003	0.000339764		9.26	0.00522832	0.0141568	0.0714298	15.4333	3.24519e-05	0.00067269		9.26	-0.0393363	-0.0123677	0.0109272
9.28	-0.0147903	0.073738	0.0646332	23.2	0.000226144	9.97927e-05		9.28	0.00522832	0.0141568	0.0724478	15.4667	5.55959e-06	0.000592615		9.28	-0.0332922	-0.0123176	0.0109272
9.3	0.00190869	-0.00143822	0.0582325	23.25	0.000234482	0.000253926		9.3	0.00522832	0.0141568	0.0724831	15.5	4.60271e-05	0.000323266		9.3	-0.031481	-0.00807091	0.0109272
9.32	0.00503579	0.00477893	0.0582325	23.3	0.00010953	0.00021241		9.32	0.005216	0.0132986	0.0724831	15.5333	7.16814e-05	0.000532982		9.32	-0.0243287	0.00869871	0.0109272
9.34	0.019011	0.0325637	0.0582325	23.35	6.86432e-05	0.00128204		9.34	0.00521545	0.0132601	0.00968687	15.5667	5.91435e-05	0.000418072		9.34	-0.0222261	0.00883208	0.0109272
9.36	0.0215747	0.0491193	0.0588774	23.4	6.58904e-05	0.0017273		9.36	0.00521545	0.0132601	-0.0439645	15.6	2.14025e-05	0.000248541		9.36	-0.0162102	0.00921369	0.0155514
9.38	0.0315312	0.113415	0.0594749	23.45	7.38393e-05	0.00101058		9.38	-0.000296576	0.00750745	-0.0439645	15.6333	1.60218e-05	0.00034606		9.38	-0.0147051	0.0240361	0.0368756
9.4	0.0333321	0.125809	0.0594749	23.5	5.79949e-05	0.000682256		9.4	-0.00142089	0.00633404	-0.0498392	15.6667	2.43541e-05	0.000362227		9.4	-0.0114461	0.056131	0.0368756
9.42	0.0394758	0.168089	0.0594749	23.55	0.000178183	0.00149598		9.42	-0.00142089	0.00633404	-0.0963866	15.7	2.18854e-05	0.000199633		9.42	-0.0116637	0.055519	0.0368756
9.44	0.0407832	0.188208	0.262312	23.6	0.00023731	0.00179731		9.44	-0.0078319	-0.0141729	-0.0963866	15.7333	9.78777e-06	0.000469187		9.44	-0.0120296	0.0544895	0.0368756
9.46	0.0447348	0.249015	0.291959	23.65	0.000159456	0.000590597		9.46	-0.0105263	-0.0227913	-0.0963866	15.7667	6.86573e-06	0.000275933		9.46	-0.014958	0.0212258	0.0368756
9.48	0.0462299	0.258338	0.291959	23.7	0.000200305	0.000529867		9.48	-0.0105263	-0.0227913	-0.0290742	15.8	3.21761e-05	0.000144714		9.48	-0.0188432	-0.0229069	0.0368756
9.5	0.0502616	0.283478	0.262898	23.75	0.000199758	0.000907982		9.5	-0.0133868	-0.0211551	0.00189931	15.8333	6.56629e-05	0.00013804		9.5	-0.0246476	-0.0404601	0.0134373
9.52	0.0526849	0.26367	0.242751	23.8	0.00012019	0.00138888		9.52	-0.0154787	-0.0199584	0.00189931	15.8667	6.92492e-05	0.000495856		9.52	-0.0307689	-0.0589718	-0.0237158
9.54	0.058548	0.215743	0.242751	23.85	0.000141698	0.00083169		9.54	-0.0154787	-0.0199584	0.00660816	15.9	3.85687e-05	0.000331314		9.54	-0.0380656	-0.0618081	-0.0237158
9.56	0.062157	0.190558	0.205473	23.9	0.000169169	0.000280057		9.56	-0.0149901	-0.03316	0.0201746	15.9333	1.45733e-05	0.0003271		9.56	-0.0441909	-0.0641891	-0.0237158
9.58	0.0700285	0.135626	0.121974	23.95	0.000149752	0.000890244		9.58	-0.0143956	-0.049223	0.0201746	15.9667	4.20927e-05	0.000648709		9.58	-0.0498516	-0.0236201	-0.0237158
9.6	0.0741299	0.109812	0.121974	24	0.000142034	0.00106541		9.6	-0.0143956	-0.049223	0.0201746	16	6.54214e-05	0.000419826		9.6	-0.0536165	0.00336166	-0.0237158
9.62	0.082225	0.0588627	0.119959	24.05	0.000155956	0.000401662		9.62	-0.0131865	-0.0274296	-0.0127196	16.0333	5.68871e-05	0.000844984		9.62	-0.0535935	0.0524181	-0.0237158
9.64	0.0851154	0.0543316	0.046588	24.1	6.26233e-05	0.00104772		9.64	-0.0106708	0.0179122	-0.019435	16.0667	2.9044e-05	0.000349698		9.64	-0.0535816	0.0779724	-0.0107305
[truncated: 1,018 more rows]

## Sheet: Sheet1
Soft		Four_PF			Soft_conc					Imv									NR
[truncated: 752 more rows]

[truncated: 3 more sheets: Sheet2, Sheet3, Frame]
